# Supplementary material for: Variability of candidate genes, genetic structure and association with sugar accumulation and climacteric behavior in a broad germplasm collection of melon (Cucumis melo L.)
Source: BMC Genet. 2015 Mar 19;16:28. doi: 10.1186/s12863-015-0183-2 (PMC4380257; doi:10.1186/s12863-015-0183-2)
Supplement: Additional file 1: — Melon germplasm analyzed in the current study. A given number, code, country of origin and local/commercial name is given for each accession. Accessions are classified according to the Cucumis melo subspecies (ssp. melo and ssp. agrestis) and cultivar group (cantalupensis, reticulatus, inodorus, ameri group (including ameri, adana and chandalack), flexuosus (including chate) and dudaim within ssp. melo and momordica, acidulus, conomon (including chinensis, conomon and makuwa), tibish, chito and agrestis, within ssp. agrestis), and others i.e., classification not clear. [file 12863_2015_183_MOESM1_ESM.xlsx]

## Sheet: Foglio1
Variability of candidate genes, genetic structure and association with sugar accumulation and climacteric behavior in a broad germplasm collection of melons (Cucumis melo L.).
Leida C.1, Moser C.1, Esteras C.2, Sulpice R.3,4 Lunn J.E.3;de Langen, F.5 Monforte A. J.6 and Picó B.2
Affiliations
1Research and Innovation Center, Dept. Genomics and Biology of Fruit Crops, Fondazione Edmund Mach (FEM), Via E. Mach 1, 38010 San Michele a/A, Italy
2 Institute for the Conservation and Breeding of Agricultural Biodiversity (COMAV-UPV), Universitat Politècnica de Valencia, Camino de Vera s/n, 46022 Valencia, Spain
3 Max-Planck-Institute of Molecular Plant Physiology, Wissenschaftspark Golm, Am Mühlenberg 1, 14476 Potsdam (OT) Golm, Germany.
4 Plant Systems Biology Research Laboratory, Department of Botany and Plant Science, Plant and AgriBiosciences Research Centre, National University of Galway, University Road, Galway, Ireland
5HMCLAUSE (Business Unit of Limagrain), Station de Mas Saint Pierre, La Galine, 13210 Saint-Rémy-de-Provence, France.
6 Instituto de Biología Molecular y Celular de Plantas (IBMCP), Universitat Politècnica de València (UPV)-Consejo Superior de Investigaciones Científicas (CSIC), Ciudad Politécnica de la Innovación (CPI), Ed. 8E, C/Ingeniero Fausto Elio s/n, 46022 Valencia, Spain.
Corresponding authors
A.J. Monforte (amonforte@ibmcp.upv.es)
B. Picó (mpicosi@btc.upv.es)
Additional file 1. Melon germplasm analyzed in the current study. A given number, code, country of origin and local/commercial name is given for each accession. Accessions are classified according the Cucumis melo subspecies ( ssp. melo and ssp. agrestis) and cultivar group (cantalupensis, reticulatus, inodorus, ameri group (including ameri, adana and chandalack), flexuosus (including chate) and …
													Distribution of the accessions by origin, indicating the number of accessions from each region
C.melo ssp melo						Flexuosus
Cantalupensis						99	Chate-CarIta		Italy	Carosello
1	Can-GyFran		France	Gynadou*		100	Chate-CarBIta		Italy	Carosello Barese*
2	Can-VedFran		France	Vedrantais		101	Flex-TarehAfg		Afganistan	PI 222187
3	Can-PGRFran		France	Petit Gris de Rennes		102	Flex-AlficozSp		Spain	Alficoz
4	Can-NOFran		France	Nantais Oblong*		103	Flex-Co20Ind		India	Snakemelon
5	Can-MAFran		France	Maraicher D´Avignon		104	Flex-AryaInd		India	Arya
6	Can-PersIran		Iran	Persia*		105	Flex-KhiIrak		Irak	Khiar
7	Can-NCFran		France	Noir des Carmes		106	Flex-Co24Irak		Irak	Snake melon
8	Can-CAFran		France	Cantalup D´Alger*		107	Flex-SilkaSud		Sudan	Silka*
9	Can-NYIsr		Israel	Noy Israel		108	Flex-AcukTur		Turkey	Acuk
10	Can-PresFran		France	Prescott Fond Blanc		109	Flex-SnakeSA		Saudi Arab.	Snake melon
11	Can-PearlJa		Japan	Pearl		Dudaim
12	Can-PSUSA		USA	Persian Small Type*		110	Dud-QAPMGeorg		Georgia	Queen Ann Pocket Melon (PI273438)
13	Can-SemUSA		USA	Seminole		111	Dud-QPMAfg		Afganistan	Qeen's pocket melon*
14	Can-TeUSA		USA	Old Time Tenesse*		Other
15	Can-SucrFran		France	Sucrin de Tours*		158	La-GorgIran		Iran	Gorgab*
Reticulatus						159	La-SousIran		Iran	Souski*
16	Can-SUD2Guat		Guatemala	SUD-CU-2		160	La-ErizoSp		Spain	Eriçó mallorquin
17	Can-HBJUSA		USA	Ar Hale's Best Jumbo*		161	La-MelaoPor		Portugal	Melão
18	Can-WiUSA		USA	Wi-998		162	La-OgenBul		Bulgary	Ogen
19	Can-PMRUSA		USA	PMR45		163	La-BanBul		Bulgary	Plovdider Banane
20	Can-WMRUSA		USA	WMR 29		164	La-NajdAS		Saudi Arab.	NADJ
21	Can-TopUSA		USA	Topmark		165	La-CascaPor		Portugal	Casca de Carvalho
22	Can-DulUSA		USA	Dulce		166	La-RedCotChi		China	Red Cotton Rose melon*
23	Can-Nica		Nicaragua	Nicaragua*		167	La-MadASp		Spain	Madura Amarilla
24	Can-ASLFran		France	ASL*		168	La-AarhusSwed		Sweden	Aarhus			Distribution of the accessions by cultivar group, indicating the number of accessions within each cultivar group
25	Can-GCHUSA		USA	Golden Champlain		169	La-ZatIta		Italy	Zatta*
26	Can-MelazSp		Spain	Melon azucarado		170	La-SusaGeor		Georgia	Susakitri*
27	Can-EfJa		Japan	Earl´s Favourite*		171	La-KankMali		Mali	Kankani
28	Can-GHUSA		USA	Golden Honey		172	La-MalacAlg		Algeria	Malacara
Inodorus						173	La-VoaMad		Madagascar	Voatango*
29	In-TeNinvSp		Spain	Negro de Invierno		174	La-KroFran		France	Kroumir*
30	In-BTempSp		Spain	Blanco Tempranillo		175	La-Bol		Bolivia	Bol-84
31	In-LaBolasSp		Spain	Bolas		C.melo ssp.agrestis
32	In-AmAoroSp		Spain	Amarillo oro		Momordica
33	In-RoSp		Spain	Rochet		112	Mom-KhaInd		India	Kharbuja
34	In-PsPipaSp		Spain	Pipa de Oro		113	Mom-MR1Ind		India	MR1
35	In-PsPiñonSp		Spain	Piñoncillo		114	Mom-PI124Ind		India	PI 124112
36	In-PsPiñSp		Spain	Piel de sapo Piñonet		115	Mom-FPInd		India	Faizabadi Phoont*
37	In-LaInvernSp		Spain	Invern		Conomon
38	In-TeMollSp		Spain	Mollerusa		116	Con-OgonChi		China	Ogon
39	In-AmCañSp		Spain	Caña Dulce		117	Con-LongtChi		China	Longtian (PI 618854)
40	In-RoMoch1Sp		Spain	Mochuelo		118	Con-NanChi		China	Nanbukin*
41	In-TeNinvSp2		Spain	Tendral Negro		119	Con-Co6Chi		China	Makuwa
42	In-LaCocaSp		Spain	Coca		120	Con-XiaoChi		China	Xiaobai*
43	In-PsVPintSp		Spain	Verde Pinto		121	Con-BaishChi		China	Baishami*
44	In-TeLVillSp		Spain	Largo de Villaconejos		122	Con-GapPhi		Philippines	Gapan*
45	In-ComunSp		Spain	Comun		123	Con-FreeCJa		Japan	Freeman's Cucumber
46	In-CrabPor		Portugal	Crabranco*		124	Con-ShiroJa		Japan	Shiro Uri Okayama
47	In-MusHung		Hungary	Muscatello		125	Con-GMJa		Japan	Ginsen makuwa
48	In-HCECSp		Spain	Hilo Carrete EC3		126	Con-Pat81Ko		Korea	Pat 81
49	In-LaCalSp		Spain	Melon de Calamonte		127	Con-SCKo		Korea	Songwhan Charmi (PI 161375)
50	In-LaHCSp		Spain	Hilo carrete		128	Con-PauPol		Poland	Paul*
51	In-BlisSp		Spain	Blanco Liso		129	Con-Chi51Chi		China	China51
52	In-MaazTun		Tunisia	Maazoon		130	Con-YapuJa		Japan	Yamato Purinsu
53	In-WTTur		Turkey	Winter type/ PI 169329		131	Con-MamJa		Japan	Tokio Mammuth*
54	In-YuTur		Turkey	Yuva		132	Con-SanIlPhi		Philippines	San Ildefonso*
55	In-KirkTur		Turkey	Kirkagac		133	Con-GouChi		China	Gougua (PI532829)
56	In-CGBUSA		USA	Casaba Golden Beauty		134	Con-MielChi		China	Miel Blanc
57	In-LaEscrSp		Spain	Escrito Oloroso		Acidulus
58	In-BBredSp		Spain	Blanco Redondo		135	Ac-G22843Se		Senegal	G22843 (PI436534)
59	In-BBescrSp		Spain	Blanco Escrito		136	Ac-5394Zamb		Zambia	PI505602
60	In-BblargSp		Spain	Blanco Largo		137	Ac-SVIInd		India	SVI*
61	In-TDewUSA		USA	Tam Dew		138	Ac-TGR1843Zimb		Zimbabwe	TGR1843(PI482429)
62	In-HoneyDewUSA		USA	Honeydew green flesh		139	Ac-TGR1551Zimb		Zimbabwe	TGR 1551(PI482420)
63	In-BaskGreece		Greece	Baskavas		140	Ac-SRKSLan		Sri Lanka	SRK*
64	In-LaAmanSp		Spain	Amarillo Manchado		Tibish
65	In-MelAmaSp		Spain	Melona Amarilla		141	Tibish-KSud		Sudan	Tibish Khurtagat*
66	In-AsliTun		Tunisia	Aslí		142	Tibish-DSud		Sudan	Tibish Djebel*
67	In-HamiChi		China	Hami melon		Chito
68	In-CucumIta		Italy	Cucummarazzo		143	Chi-VellInd		India	Velleri (PI 164320)
Ameri/adana/chandalack						Agrestis
69	Am-ApelRus		Russia	Apelsinaja		144	Ag-TayCam		Cameroon	Tayer
70	Am-AnaDokEgy		Egypt	Ananas Dokki*		145	Ag-Hsd93Sud		Sudan	HSD93*
71	Am-KafEgy		Egypt	Kafr Hakim (PI 288233)		146	Ag-Hsd2446Sud		Sudan	HSD2446*
72	Am-KuvRus		Russia	Kuvinska		147	Ag-Hum93Sud		Sudan	Humaid93*
73	Am-YokIs		Israel	Yokneam*		148	Ag-15591Gha		Ghana	PI 185111
74	Am-HassanTur		Turkey	Hassanbey (PI 169368)		149	Ag-C38Nig		Nigeria	CO38
75	Am-KokUzb		Uzbekistan	Kokcha		150	Ag-TendSud		Sudan	Tendelti*
76	Am-OuzUzb		Uzbekistan	Ouzbeque		151	Ag-HumSud		Sudan	Humaid*
77	Am-OuzUzb2		Uzbekistan	Ouzbeque*		152	Ag-FadSud		Sudan	Fadasi*
78	Am-KorcaRus		Russia	Korça		153	Ag-MelCol		Colombia	Meloncillo
79	Am-NanaGeorg		Georgia	Nanatri		154	Ag-Cuba		Cuba	Cuba*
80	Am-SouiMor		Moroco	Souilah*		155	Ag-CallInd		India	Callosus
81	Am-KoljGeor		Georgia	Koljonitza/ PI 314427		156	Ag-WChInd		India	Wild Chibbar
82	Am-AltimTur		Turkey	Altimbas/ PI 169331		157	La-TransSAfr		South Africa	PI 282448
83	Am-3584Afg		Afghanistan	PI 125951
84	Am-NesviGeor		Georgia	Mucha Nesvi*
85	Am-ChandMon		Mongolia	Chandalack
86	Am-ChandAfg		Afghanistan	Chandalack (PI 276660)
87	Am-TokTaj		Tajikistan	Tokash
88	Am-VGSp		Spain	Verde Gordo
89	Am-MestKaz		Kazakistan	Mestnaia
90	Am-6053Iran		Iran	PI 140632
91	Am-GalaTun		Tunisia	Galaoui
92	Am-AnaFran		France	Ananas ´D´Amerique*
93	Am-BirUkr		Ukraine	Birjucekutskaja
94	Am-OpalGer		Germany	Opalkugel
95	Am-SarakIran		Iran	Sarakhs*
96	Am-BattiTun		Tunisia	Battikh
97	Am-AfrMor		Morocco	Afr-c-1
98	Am-KhaIran		Iran	Khatoni*
This was based on a previously assembled core collection (Esteras et al. 2009; 2013), supplemented by germplasm from the Cucurbit Breeding group at the Institute for the Conservation and Breeding of the Agrobiodiversity (COMAV) in Valencia and is currently conserved at the COMAV,s genebank (www.comav.upv.es). Accessions marked with an asterisk were kidly supplied by M.Pitrat (INRA)
