# Supplementary material for: Variability of candidate genes, genetic structure and association with sugar accumulation and climacteric behavior in a broad germplasm collection of melon (Cucumis melo L.)
Source: BMC Genet. 2015 Mar 19;16:28. doi: 10.1186/s12863-015-0183-2 (PMC4380257; doi:10.1186/s12863-015-0183-2)
Supplement: Additional file 2: — List of genes considered in the association study. Their position in the genome and scaffold according to Garcia-Mas et al. [45], gene name and annotation according to Melogene (www.melogene.net) and Melonomics (www.melonomics.net), position in the genetic map according to Esteras et al. [4] are reported. AA represents the aminoacid change due to the SNP and the effect of the mutation screened by SIFT. [file 12863_2015_183_MOESM2_ESM.xls]

## Sheet: Foglio1
Additional file 2. List of genes considered in the association study, their position in the genome and scaffold according to Garcia-Mas [45], gene name and annotation according to Melogene (www.melogene.net) and Melonomics (www.melonomics.net), position in the genetic map according to Esteras et al.(2013). AA represents the aminoacid change due to the SNP and the effect of the mutation screened b…
Gene name	reference	SNP name	alleles	chrom	pos	position in the genetic map cM	scaffold	strand	Gene name Melogene	Gene name Melonomics	Function	Sequence	AA	SIFT
	Melonomics/Melogene	CmCYP2.1	A/T	0	30072381		CM3.5_scaffold00095			MELO3C026488	Similar to Cytochrome P450 82A3 (Glycine max) (uniprot_sprot:sp|O49858|C82A3_SOYBN)	ACAACGACCATTCTCATCACCAACAAAGTAATTTCCATAGCAAAAATGATGGAGTTCCCATCACCCATCATTATCTTTCTCTTCATTTTTTCTTCCTATTATTTGTCAAGAAAGTGGCAGAAAAATAAGAAAACTAAGGG(A/T)GTTACTGAGGGAAAGAAGGCCCCTTCGCCGCGGGGAGCGTTGCCGg/aTAATCGGCCACCTCCATCTGCTGAACAAGCGCGGGAAGCTTCCACACCATGTTCTTGGAGCCATGGCTGAT
	Melonomics/Melogene	CmCYP2.2	A/T	0	30072639		CM3.5_scaffold00095			MELO3C026488	Similar to Cytochrome P450 82A3 (Glycine max) (uniprot_sprot:sp|O49858|C82A3_SOYBN)	AAATATGGCCCCATCTTTAGGTTGAACCTCGGCTCGCGCCCGGCTTTAGTTGTTAGTAATTGGGAAATGGCTAAAGAAAGTATGTGTATTAATGACGCGGCCGCCGCCTCTCGTCCAGAGCTCTCAGTGTCTAAG(A/T)ATTTCTCTTATAACTTCGCCATGTTTGGGTTGGCTTCTTACAGTTCTTACTGGCGTGATATGCGTAAAATTACCCACTTGGAGCTCCTCTCCAATCCACGAGTCGATCAGGT
	Melonomics/Melogene	CmCYP2.3	A/G	0	30073458		CM3.5_scaffold00095			MELO3C026488	Similar to Cytochrome P450 82A3 (Glycine max) (uniprot_sprot:sp|O49858|C82A3_SOYBN)	CAGGTCAAGAGATCGATGTTAGGTGAGATGAGCACTTC(G/A)TCGAGAGAGTTATACACAAGATGGGGTGGAGAAAGGAAGAAATTGGAGGAGATTTCAGTTGAAATTAAACATTGGTTTGGGGATGCAATACTGAATATGCTTCTTAAGGTCATCATAGGGAAAAGATGTGTGGGTCCAAATGCTCCAG
	Melonomics/Melogene	CmCYP2.4	A/G	0	30073757		CM3.5_scaffold00095			MELO3C026488	Similar to Cytochrome P450 82A3 (Glycine max) (uniprot_sprot:sp|O49858|C82A3_SOYBN)	TGATGGTCATGTCAAGGCTATGGAGAAAATAGCCAAACGAATGGATACCATTCTTCAACGTTGGTTCGAAGAACACATGCACGATAGATCCACTAATGATTTGGATAGAAAAGATGGCGATTTTATGGATTCATTAATTTCGTTATCTCA(G/A)GCTAATCAACTTCCGAATAACTATGATCAAACGACAATTATCAAAGCCACGACTTTGGTATTACCTTTCTTT
	Melonomics/Melogene	PUB21.1	G/T	0	42533470		CM3.5_scaffold00365			MELO3C027122	Similar to U-box domain-containing protein 21 (Arabidopsis thaliana) (uniprot_sprot:sp|Q5PNY6|PUB21_ARATH)	TTGAGTTGACCATTCCCACCCATTTTCGATGCCCCATATCGCTCGACTTGATGAAAGATCC(T/G)GTCACTTTGTCCACCGGTATCACCTATGATCGAGCTAGCATTGAGACTTGGATTGAAGGAGGGAATTTCACCTGCCCTTTCACCAACCAACCATTGCAAACTATTGATTCTATTCCTA
	Melonomics/Melogene	MLO1169.1	A/G	0	49369988		CM3.5_contig31685			MELO3C000169	Similar to MLO-like protein 1 (Arabidopsis thaliana) (uniprot_sprot:sp|O49621|MLO1_ARATH)	ACCGAAAGCTGAACATGGTTCGCCCTCAGGTGAAACCGGTTCGTCAACGACGAAGCATTTTC(A/G)AACTTTCTTTGTTTCGAGTATTTCTGGTACGGCCAGACGGCTTCTTGCTGAGGGATCTGCTTCACAGGCTGGTTATTGTGCCAAAAAG
CmVPELIKE1	Melonomics/Melogene	CmVPELIKE1.1	A/G	0	1484270		CM3.5_scaffold00077	+	METC096686	MELO3C025355	Similar to Vacuolar-processing enzyme (Phaseolus vulgaris PE=1 SV=1) (uniprot_sprot:sp|O24325|VPE1_PHAVU)	GCCAATATATGCAATGCTGGGATTACAATGCACCAAATGGATCAGGCCTGTCTCCAAACTTGCCTTGGTAAAACCTGAAGTGG(G/A)AATAATTTCTAATATTGTTAACCTGCCAATCTAGGCACCCAGTGTTTATGTACGTATACAGAATTTGTAATGCAAATAATAAACTAATAATATTAATCTTGAACTGG	3´UTR
rin	[68]	rin	C/T	0	353448		CM3.5_scaffold00090		METC101205	MELO3C026300	MADS box transcription factor (sepallata protein in Arabidopsis)	TCTAGTGGCTGAAAGAAGCCTTGAGTTTGGGCATTTTGTGTACCATATGACATGCTTTGATCTCCACCATCCCATGGATGCCTTATATTATTTCTTGAACTTA(C/T)TTCTTCCAGCT	V174I	tolerated
	Melonomics/Melogene	snpHPS22	C/T	1	571227		CM3.5_scaffold00034	+	METC106586	MELO3C018485	Similar to 22.7 kDa class IV heat shock protein (Pisum sativum) (uniprot_sprot:sp|P19244|HSP41_PEA)	ATTCTACTATATAAAGCCTTTTTGTATCCCCCAACGGATTCAAGAATAAAGTTGAAGTTGTGCTGTGTTGTTTGTGTGAAGTTT(C/T)AATCAAGAACTATGGCGATGATGGGGTTACCCAGAAATTCATTGTTCCTAATTCTTGGACTTGCATTCTACTTTCTCGCCGCTCAACAAGTTAAT
	[15]	AI_09-F07	C/T	1	2192805	0	CM3.5_scaffold00034	+	METC104189	MELO3C018695	Similar to Ketol-acid reductoisomerase, chloroplastic (Arabidopsis thaliana) (uniprot_sprot:sp|Q05758|ILV5_ARATH)	GTTACCCAACTTCTTCTGCTGTGGTTGATAGGTATTCTACTTGGTGCTGTTCATGGAAT[T/C]GTGGAGTCCTTGTTCAGAAGGTACACTGAAAATGGAATGGCGGAAGAGCTGGCTTACAAGA
	[43]	CMPSNP1095	A/G	1	2308271	3.2	CM3.5_scaffold00034	+	METC106233	MELO3C018713	Similar to ATP-dependent zinc metalloprotease FTSH 2, chloroplastic (Arabidopsis thaliana) (uniprot_sprot:sp|O80860|FTSH2_ARATH)	CTAAAGTTATTGCTTGGTAATGTTGGAGTTGGTACGTCTGCTTTGTTGGGAAATGGGAG[A/G]GCTAATGCTGATGACCAAGGGGTATCTTCATCTAGGATGTCTTATTCTAGGTTTTTGGAGT
ERS1PRUPE	[62][59][65][31]	ERS1PRUPE	A/G	1	3670368		CM3.5_scaffold00026	+	METC119003	MELO3C015961	Similar to Ethylene receptor (Prunus persica) (uniprot_sprot:sp|Q9M7M1|ETR1_PRUPE)	TTTGAGTGTCAAAACTCGAGAATTGATTCTTAAAAATAAGGCTGAGCAACTTGACAGGGAGATGGGCCTTATTCTCACTCAGGAAGAAACTGGAAGGCATG(A/G)TAGAATGCTAACTCATGAAATAAGAArCACGCTCGACCGGGATACGATATTAAAAACAACACTTGTTGAGCTAGG GAAGACCTTAGGACTTG	D147G	not tolerated
	[43]	CMPSNP83	A/G	1	6215014	18.1	CM3.5_scaffold00061	+	METC117457	MELO3C023659	Similar to Histidinol-phosphate aminotransferase, chloroplastic (Arabidopsis thaliana) (uniprot_sprot:sp|Q949X3|HIS8_ARATH)	AAAACATGGACACGTTGGTTTTTCTTTTGGAAGGAGAACAAGCTGAATCTTTTTGTAAG[T/C]AGTTGAAGGAAAACAATAGCAAGGGATTTTGGTCCATGGAATTTTGCTAAACCTCACAAAT
	[15]	AI_17-E07	A/G	1	19040577	45.2	CM3.5_scaffold00017	+	METC107399	MELO3C012564	Similar to NEDD8-conjugating enzyme Ubc12 (Arabidopsis thaliana) (uniprot_sprot:sp|Q9SDY5|RCE1_ARATH)	TACCCTCACCGGCCCCAAAAGTGAAGTGCAAGACCAAGGTAACGATGCTGACCTTGTCA[A/G]CTAATTTGTTTGTTGGATATAGCTTAACACATTTGGCTTGCAGGTGTATCATCCTAATATT
	[43]	CMPSNP711	C/T	1	26308138	46.8	CM3.5_scaffold00046	+	METC099458	MELO3C021106	Similar to Probable xyloglucan glycosyltransferase 6 (Arabidopsis thaliana) (uniprot_sprot:sp|Q9SRT3|CSLC6_ARATH)	GTTCTAAACGAAATAACCCGAGAAGCAGACGGGTTACTTACCGGTCATCTGTGGCTTAC[T/C]TACAAATCAAATCTTTTTGCAATGTGATGATATTAGAGCAAAACCATAGTAGTTCAGTTAG	3´UTR
SlETR3(NR)	[64][65][66]	SlETR3(NR)2	A/C	1	30603912		CM3.5_scaffold00026	+	METC119003	MELO3C015961	Similar to Ethylene receptor (Prunus persica) (uniprot_sprot:sp|Q9M7M1|ETR1_PRUPE)	CACGCTCGTAATGATTTCCTGGCTGTCATGAACCATGGAATGAGGACGCCGATGCATGCAATTATTGCCCTTTCATCCCTGCTT(A/C)TGGAGACTGAACTGACTCCAGAACAAAGAGTGATGATAGAGACAATACTCAAAAGTAGTAATCTTCTAGCCACTCTGATTAATGATGTCTTGGATCTTTCAAG	M372L	tolerated
SlETR3(NR)	[64][65][66]	SlETR3(NR)1	A/G	1	30604008		CM3.5_scaffold00026	+	METC119003	MELO3C015961	Similar to Ethylene receptor (Prunus persica) (uniprot_sprot:sp|Q9M7M1|ETR1_PRUPE)	TTTCACATGCTGCAATTCTTGAGGAGTCTATGCGGGCGCGTGATCAGCTCGTGGACCAAAATGTGGCTTTGGACTTAGCCCGAAGAGAAGCAGAGACGGC(A/G)ATTCACGCTCGTAATGATTTCCTGGCTGTCATGAACCATGGAATGAGGACGCCGATGCATGCAATTATTGCCCTTTCATCCCTGCTTCTGGAGACTGAAC	A342A
SlETR3(NR)	[64][65][66]	SlETR3(NR)3	A/T	1	30604395		CM3.5_scaffold00026		METC119003	MELO3C015961	Similar to Ethylene Receptor 1 Prunus persica	GTTTTACTAAAGAAGGCCACGTTTCTATCATAGCATCCATTGCAAAACTGGATTCTCTCAGAGATTGGCGCCCTACTGAATTCTATCCAATGCAATCTGA[A/T]GGCCAGTTTTACCTGCGAGTACAGGTTCAGGTTAAAGATTCGGGATGTGGTATTCCACCCCAAGACATTCCTCATTTGTTTACAAGATTCACTCAGTTACAAACA	E508D	tolerated
SlETR3(NR)	[64][65][66]	SlETR3(NR)4	A/C	1	30604685		CM3.5_scaffold00026	+	METC119003	MELO3C015961	Similar to Ethylene receptor (Prunus persica) (uniprot_sprot:sp|Q9M7M1|ETR1_PRUPE)	CAGGTTAAAGATTCGGGATGTGGTATTCCACCCCAAGACATTCCTC(A/C)TTTGTTTACAAGATTCACTCAGTTACAAACACGATCAAACAAAACAAATAGTGGCGTGGGACTTGGCTTGGCCCTTTGTAAACGGT	H531P	tolerated
	[43]	CMPSNP410	C/T	1	31595397	59.6	CM3.5_scaffold00060	+	METC085054	MELO3C023627	Similar to Polygalacturonase At1g48100 (Arabidopsis thaliana) (uniprot_sprot:sp|Q949Z1|PGLR4_ARATH)	GGACTAAGRCCAGGAGATTTTATGTGAATGGAGTCGATATGAACAGTCTTGCAACCGTC[A/G]AATCTGAAGTGGAATTGAGGGCTATTTGTGATTTTAAGTCCGTGGACAGTCAAATTGGAGC
	[15]	F116	C/T	1	32267210	69.2	CM3.5_scaffold00060	+	METC112936	MELO3C023548	Similar to ATP synthase subunit O, mitochondrial (Ipomoea batatas PE=1 SV=1) (uniprot_sprot:sp|P22778|ATPO_IPOBA)	AGAGTACATAATTTACGATTTAATTCCAAACTACCAAATCCAAAAAATAAGATAAAGAT[A/G]TTTATCCACAATCAAATCCTCCAATGTGACTGCTGCACATATTCATCAAATTTAAATTGTC
	[15]	AI_05-G01	C/T	1	32333319	72.4	CM3.5_scaffold00060	+	METC113292	MELO3C023536	Similar to Zinc finger A20 and AN1 domain-containing stress-associated protein 5 (Arabidopsis thaliana) (uniprot_sprot:sp|Q9LHJ8|SAP5_ARATH)	CTGATGAATCGGCGAAACGAGAGGTGAATCGTTGTTCTGGATGTAGAAAACGCGTTGGA[T/C]TGACTGGATTTAGATGCCGATGTGGTGATTTGTTCTGTGCGGAGCATCGGTATTCAGATCG
	[43]	CMPSNP731	C/G	1	33286705	80.4	CM3.5_scaffold00060	+	METC120080	MELO3C023388	Similar to Whole genome shotgun sequence of line PN40024, scaffold_2.assembly12x (Fragment) (Vitis vinifera) (uniref90:UniRef90_D7U0U4)	GCAGCAACTTTGCAACCGGTCTGCCTTGCAAGCACCCCCATCACATGTCTCCATGAGAA[C/G]ACTCCTCCTCCAAAACCGTGCACCAAGACAATACCGAGTTGACCGTTATTCTCTAAGTTTC
	[43]	CMPSNP204	A/G	1	34862444	86.8	CM3.5_scaffold00067	+	METC107801	MELO3C024407	Similar to Charged multivesicular body protein 1 (Dictyostelium discoideum) (uniprot_sprot:sp|O96552|CHMP1_DICDI)	GCCCGAATTTACGCGGAGAACGCGATCCGTAAACGAACAGAACAGATGAACTATCTCCG[T/C]CTTTCTTCGAGGCTTGATGCTGTTGTTGCTCGCCTCGACACACAGGCCAAGATGACCACGA
	[43]	CMPSNP774	C/T	2	170825	0	CM3.5_scaffold00025	+	METC102919	MELO3C015237	-	GTATTGATAGAAAAAGAGAGAAACGAATCCTTAGAACCTCCAAAGAATAAGGAGCAATC[A/G]GATGAAGCTATTTCCCAAAGAGGATCTGAAGAAGTCACAACAAATGAGGTTGGCTTATCCT
	[43]	CMPSNP431	C/T	2	827502	4.8	CM3.5_scaffold00025	+	METC105023	MELO3C015336	Similar to Putative uncharacterized protein (Arabidopsis lyrata subsp. lyrata) (uniref90:UniRef90_D7L4S5)	AACCCACTTTCATTTTTGTCTCTCACAAGACACAACAACACACTCTTCCATCAACACAA[T/C]ACTTTATTCTCTCTAACACCAAACACTATGAGTAAACAGGATTTCATGAACATTCAGGCCT
	[43]	CMPSNP502	A/G	2	2718968	32.6	CM3.5_scaffold00025	+	METC088163	MELO3C015546	Similar to 3-oxoacyl-[acyl-carrier-protein] synthase II, chloroplastic (Arabidopsis thaliana) (uniprot_sprot:sp|Q9C9P4|KASC2_ARATH)	GAGGAAGAGGAGGAGGAAGAAGAAGAAGAATGAGGGATGGATGAAGCATTGGGGGAATG[A/G]TCTTTGAAGCAAGTAGCGGACATGCAAGCGGCTACAAGCCAAGTACAGAAAGGGGAAGAAA
	[43]	CMPSNP1057	C/T	2	3609917	37.4	CM3.5_scaffold00025	+	METC116315	MELO3C015633	Similar to Ethylene insensitive 3	GTTCCAGAAGATGGCCAAAAGTTGATCAGTGAGCTCATGTCGATCTACGACACCAACAT[T/C]CAAGGAAACAAGAACAACTTAAACACTGGTAACAGTGCCACCACAGAGAACCAAAATCTCC
AtEIN3	[59] [11] [60]	AtEIN3ex2	C/T	2	3609959		CM3.5_scaffold00025	+	METC116315	MELO3C015633	Similar to Ethylene insensitive 3	GGTCAGCTCAGTTCCGTCATCTTTCGACCTGTCCACTTTAGGCGTTCCAGAAGATGGCCAAAAGTTGATCAGTGAGCTCATGTCGATCTACGACACCAACAT(C/T)CAAGGAAACAAGAACAACTTAAACACTGGTAACAGTGCCACCACAGAGAACCAAAATCTCCCTCAATTAAAGATCCAACCTCAACAAGATGATTACTTCCGCAATCAAG	I499I
CmEIN3LIKE	Melonomics/Melogene	CmEIN3LIKEex2	G/T	2	3611363		CM3.5_scaffold00025	+	METC098725	MELO3C015633	Similar to Protein ETHYLENE INSENSITIVE 3 (Arabidopsis thaliana) (uniprot_sprot:sp|O24606|EIN3_ARATH)	TTGGGGGAAATGATGATGATGTTCAACGAGATGGGATTTTGTGATGATATGGATTTTCTTTCTGCTTCAATTGTGGAAGGAGATGCTGTAGCTCCACCAACGGATCCTGAAGTC(T/G)TGGTGGAAGACGATTATTCTGATGAAGAGATCGACATGGATGAGCTTGAGAGGAGGATGTGGAGGGACAAGATGCGTCTCAAACGTCTTAAAGAGCAAAGCAAGGTTAAGGAA	L36V	tolerated
CmEIN3LIKE2	[15]	CmEIN3LIKE2ex2	C/T	2	3611363		CM3.5_scaffold01596	+	METC084865	MELO3C003696	Similar to EIN3-binding F-box protein 1 (Arabidopsis thaliana) (uniprot_sprot:sp|Q9SKK0|EBF1_ARATH)	GTGAGACTCTTGTGGGTCTCAACATCCAGCATTGTAATGCTATCAGCAGTAGCACTGTTGATCTGCTTGTGGAGCAGCTCTGGAGATGTGACATTCTTTCATAAACGGATAACATACCATACCAAAGCTAGTTGAC(C/T)GCGAATGTTCATAGCTTCAGCCAG	3´UTR
CmEIL3	[14][15]	CmEIL3ex2	C/T	2	5164461		CM3.5_scaffold00024	+	METC129910	MELO3C015210	Similar to ETHYLENE INSENSITIVE 3-like 3 protein (Arabidopsis thaliana) (uniprot_sprot:sp|O23116|EIL3_ARATH)	TGCTTCATACTTGGCTATAGCAGCCGGTCCATTCTTGTCAAATTTAACTTTTTCCTTCCACCAAGCTCGAATGTTATCAGAAGCACCACTAACTGGTTT(T/C)CCCTTTTCAGGTATAATGCCATATACGAATCCCCGAGCTTTGCATACTTCCATCAGTTTCAACATATATTTAAGAATCCCATCTTGAGCTCTAGACATCTTC	G117G
	[15]	AI_14-H05	C/T	2	7375478	40.6	CM3.5_scaffold00024	+	METC100832	MELO3C015106	Similar to Protein CASP (Arabidopsis thaliana) (uniprot_sprot:sp|Q9LS42|CASP_ARATH)	TATAAACCCATTTGCTGCGTTCTCCAGAAAGGTTTTTTGCTCCTCATTCTTATTGTATT[T/C]TAGAATTTAGATGCTGTTCATCTAGTTCTCTAGGTCATGCCTACATTGCATTTTCTCTCTC
CmERF3	[15]	CmERF3ex4	A/T	2	14995965		CM3.5_scaffold00012	+	METC125194	MELO3C010235	Similar to Alpha-galactosidase (Coffea arabica PE=1 SV=1) (uniprot_sprot:sp|Q42656|AGAL_COFAR)	AACGTGAAGTTAAGGGCTTCAAACTGTTTGGAGTGCATATCAAGTGAAAGTAAGTTTTGCTATTCCTTTCTCCTTCGATACTTTCTTTTCCATTTTT(T/A)GTAGTTTTATAGTAATTAAACCACATGCCTTAAAGAAAGTCATTTAAGGTATTTTTAGGAGATTCTTTGTGGAACAATGCTAAGATAATATATACCCAC	3´UTR
	[43]	CMPSNP128	A/G	2	17162250	50.2	CM3.5_scaffold00099	+	METC116766	MELO3C026623	Similar to 3-ketoacyl-CoA synthase 11 (Arabidopsis thaliana) (uniprot_sprot:sp|O48780|KCS11_ARATH)	TTGTATTTTCTTACCCGTCCTCGCCCTGTTTACCTTGTTAACTTTTCATGCTACAAGCC[T/C]GATGAATCTCGTAAATGCACGAAGAAAATTTTTATGGAGCAATCTCAGATGACGGGGACGT
	[43]	CMPSNP246	G/T	2	18149755	53.4	CM3.5_scaffold00069	+	METC112767	MELO3C024651	Similar to Uncharacterized TPR repeat-containing protein At1g05150 (Arabidopsis thaliana) (uniprot_sprot:sp|O23052|Y1515_ARATH)	AATGCAGTCTCGTGATGACTCTTAGTTTAGATTACTCTCTTAATCCTATGTGTCATGGT[A/C]TTAGGAATTCAGTGTCAATTAATATAGCCTCGAATGTGTGCAGTGGGGCGTTTTGCCCTTT
	[43]	CMPSNP1003	T/C	2	4675530	58.2	CM3.5_scaffold00012			MELO3C010237		GCTTCCAACGACGACTTCCTCGAACAAATGCTCAACACAATCCCTTCCTGTTCTTGGCC[T/C]GACCTCAATCCTTCAAACCCTAAATCCCCTTGGGACCTTAACCCCATTAATAAACCCTCTA
	[43]	CMPSNP886	C/T	2	20238108	63	CM3.5_scaffold00030	+	METC103382	MELO3C017478	Similar to Probable xyloglucan endotransglucosylase/hydrolase protein 23 (Arabidopsis thaliana) (uniprot_sprot:sp|Q38910|XTH23_ARATH)	TCAATTCTCTGGAATCCCCAACGCATTGTGTAAGTTCAATCCCAATCATAAAATCAAAC[A/G]CCCACAATCAAAATCGAAATCGAAATTGAAAATTCCTCTGTTTTTGGTTTGCAGCTTCTAC
	[43]	CMPSNP658	A/G	2	22782852	77.9	CM3.5_scaffold00030	+	METC102398	MELO3C017204	Similar to Zinc finger Ran-binding domain-containing protein 3 (Mus musculus) (uniprot_sprot:sp|Q6NZP1|ZRAB3_MOUSE)	GTTGCTGTATATTAATCATCCATGGCTTGGTTTTGTAATTTGTATGTATTTTGCAGTCA[T/C]AGATTTGGCGGTTCAATCCCAGCTGCAACCAAAAAGATCAGTCCCGGCTAATTGCAATTCG
CmINHLIKE2	Melonomics/Melogene	CmINHLIKE2.4	G/T	2	22908528		CM3.5_scaffold00030	+	METC091127	MELO3C017187	Similar to Putative invertase inhibitor (Platanus acerifolia PE=1 SV=1) (uniprot_sprot:sp|Q8GT41|PLA1_PLAAC)	GAGCTTTATTCTGATGCWGTTCCAACATTGAAAGAGGCAAAAAGAGAATACAAAAATAGGAATTATAAAGAT(T/G)CAAATATCAAGGTAAGTTCAATTATGGAAGCTCCTACAACTTGTGAAAATGGGTTTAAAGAAAAAGAAGGAATCGTTTCGCC	S137A	tolerated
CmINHLIKE2	Melonomics/Melogene	CmINHLIKE2.3	A/T	2	22908608		CM3.5_scaffold00030	+	METC091127	MELO3C017187	Similar to Putative invertase inhibitor (Platanus acerifolia PE=1 SV=1) (uniprot_sprot:sp|Q8GT41|PLA1_PLAAC)	GCACTCGACGAGAAATCAAGAAGCTTTTGAGGAACAAAAAAATGGAAGAGTTCATCAAGGGTTGTTTGAAGGATTGTGTAGAGCTTTATTCTGATGC(T/A)GTTCCAACATTGAAAGAGGCAAAAAGAGAATACAAAAATAGGAATTATAAAGATTCAAATA	A118A
CmINHLIKE2	Melonomics/Melogene	CmINHLIKE2.2	C/T	2	22908768		CM3.5_scaffold00030	+	METC091127	MELO3C017187	Similar to Putative invertase inhibitor (Platanus acerifolia PE=1 SV=1) (uniprot_sprot:sp|Q8GT41|PLA1_PLAAC)	AATATCATTCAAGAAACATGCAAGAAATCAGCTGAGAGTACCCCAAATCTCACCTACAAATTTTGTGTTACTTCTTTAGAATC(T/C)GACAGACGTAGTCGCTCGGCGAATCTTCACAAACTTGGCCTCATTTCCATKGATTTGTTGCGACACAACGTAACAA	S60S
CmINHLIKE2	Melonomics/Melogene	CmINHLIKE2.1	C/T	2	22908848		CM3.5_scaffold00030	+	METC091127	MELO3C017187	Similar to Putative invertase inhibitor (Platanus acerifolia PE=1 SV=1) (uniprot_sprot:sp|Q8GT41|PLA1_PLAAC)	CTACTTCCTTTCTCTTCTCCTTCACTATTTTCTTTATGCTCATTTTTTCCTCATTCTCCCAAACTTATTCAAAA(C/T)CCCACAATATCATTCAAGAAACATGCAAGAAATCAGCTGAGAGTACCCCAAATCTCACCTACAAATTTTGTGTTACTTCTTTAGA	P31S	tolerated
	[43]	CMPSNP566	G/T	2	23375295	86	CM3.5_scaffold00030	+	METC132043	MELO3C017116	Similar to Uncharacterized protein At5g50100, mitochondrial (Arabidopsis thaliana) (uniprot_sprot:sp|Q8W485|Y5010_ARATH)	GATGATTCTCGCTTGGCTAGTTGAATATCAGAAAGGGGTTGGAAAACGACTTGAGCTAT[T/G]AAACGTCATTAATTTAAAGGCCAGTAGCTTCTCTTGCATTCTTGTATTAATGGATGTCTAC
	[43]	CMPSNP94	C/T	2	24515961	90.9	CM3.5_scaffold00089	+	METC118656	MELO3C026161	Similar to Auxin response factor 2 (Arabidopsis thaliana) (uniprot_sprot:sp|Q94JM3|ARFB_ARATH)	CTATTCCAGACCCTGTAGGATTGAACAGAAACATGATGAACGAGGCAGATGTGATGCAT[T/C]CCAATGTACATCAAATCCATTCCATCGAGTCTGGCCTGAAGTCTGAACTACCTAGGGGTTC
	[15]	AI_18-E05	C/G	3	3631553		CM3.5_scaffold00008	+	METC095800	MELO3C008320	Similar to Whole genome shotgun sequence of line PN40024, scaffold_31.assembly12x (Fragment) (Vitis vinifera) (uniref90:UniRef90_D7SWK8)	GTGCTCTAGTGGAGATGAAGGATTCGAAGGAGGCGAAATCTGTGATCGCCGTTATAGCT[C/G]AATTCCCTTTCATGATGTCTGGAATGCCGAGACCGGTGAAGGCTCGCCCTGCCGAAGCAGA
SlEBF2	[67]	SlEBF2	A/T/G	3	4283198		CM3.5_scaffold00014	+		MELO3C011260	Similar to EIN3-binding F-box protein 1 (Arabidopsis thaliana) (uniprot_sprot:sp|Q9SKK0|EBF1_ARATH)	ACCCTGATAATATTTTTATGCTACCTTCTTACAGATGGATTCCTCCATTTGTTATCGCCTTTTCTGCTAATAAGCTCAGTAGAGGATGTCACACCGATG(A/T/G)AGTTGAGCCAATAGCAGCTCAATACTTCTGGTGCTGATTGAGTTGCAGTGCTGAAGATTCAAGCCCAAGAGGGAGTCGCCTAATTTTACAAGAGCAAGC	L639L
AtEIN3	[59][11][60]	AtEIN3ex4.4	C/T	3	17933428		CM3.5_scaffold00040	+	METC102159	MELO3C019931	Similar to Ethylene insensitive 3	AATCGATTATGCAGCAGCAGACACACAATTGCCCAAACAAGATACACCCTTGTGGTACCTTTGACCCCAAAAATACAACTTTTCGGCATTGATTGCTAGCTCCATC(C/T)GATGATCTGAAGTAAATATATTTTCAGAGGGAGGGGGAGGAAGAACATCTTCATGCCCTAAAGAAGGTGAAACTTCTTCCTAAATATCTAAATGCCTAGTTG97	3´UTR
AtEIN3	[59][11][60]	AtEIN3ex4.3	C/T	3	17933898		CM3.5_scaffold00040	+	METC102159	MELO3C019931	Similar to Ethylene insensitive 3	CATATATTTAGCATGCCAAGCTTTCAATCTAACGAAGACAAATCGGCATCTCCCATTCCTCCATCCTTCAACCATCCTAAGGCACCTGCTCGGCTGATGAACC(C/T)GACTCCACCCTTCAGGGTATCAGGACTTGGACTTCCCGAAGATGGCCAGAAAATGATTTCTGACCTCTTGAGTTTCTATGATTCTAACCTCCAACAGGA	P473L	tolerated
AtEIN3	[59][11][60]	AtEIN3ex4.2	C/T	3	17934192		CM3.5_scaffold00040	+	METC102159	MELO3C019931	Similar to Ethylene insensitive 3	GAGGAAAGCAAACCCCATGATCTCAACTTCTTTAATATGGGAGCTCCTGGATCTAGGGAGAGACTTATGATGCCACCTGTCTGTCCTCAGATTAAGGAAGAATT(C/T)ATGGAAAACAATTCTGACTTCAATCAGAAGAGGAAGCAGATGACGGATGAATCAAATACGATAATGAACCCAAAGATGTATACTTGTGAGTATTCTCAATGCCCTTATA	F375F
AtEIN3	[59][11][60]	AtEIN3ex4.1	C/G	3	17934841		CM3.5_scaffold00040	+	METC102159	MELO3C019931	Similar to Ethylene insensitive 3	AGGAAAACCAGTCAGTGGAGCTTCTGATAATCTTCGTGCATGGTGGAAGGAAAAGGTTAGATTCGATAGAAATGGCCCTGCAGCAATTGCCAAATAT(G/C)AGGCAGACCACGCAATTCCAGGAAACAACGATGASTGCAATACAGTGGCGTCCACTCCTCACACCTTACAAGAGCTTCAAGATACAACCCTTGGATCACT	E157Q	tolerated
	[43]	CMPSNP275	C/T	3	18666951	4.8	CM3.5_scaffold00040	+	METC101420	MELO3C019877	Similar to PREDICTED: hypothetical protein (Vitis vinifera) (uniref90:UniRef90_UPI00015CC446)	GGGAAGAAATCTCATCAGAAGCCAAACAGACTAACTCAAGTTGGACCTTTTAAAGGATG[T/C]ATGATATCTGGCCCTAGTTCTATGGTTGCCAATTGCCACATTAGTTCAAATGGGTATCATT
	[43]	CMPSNP540	C/T	3	19473771	8	CM3.5_scaffold00040	+	METC117807	MELO3C019810	Similar to Adenosine kinase 2 (Arabidopsis thaliana) (uniprot_sprot:sp|Q9LZG0|ADK2_ARATH)	CAAATCCTTTCCTTCCATGCTAGAGCAGCAGCAATTTTTCACCTCATCCTCTCCATTAC[T/C]TTATTATGGAAAGTCTCCATCCATATATTCACTTCTAAATCCATCCATCAAGACGAGGTAG
	[43]	CMPSNP165	A/G	3	20875987	24.3	CM3.5_scaffold00014	+	METC099273	MELO3C011444	Similar to Mitogen-activated protein kinase homolog MMK1 (Medicago sativa) (uniprot_sprot:sp|Q07176|MMK1_MEDSA)	CAGAGGCTGATCTTGGTTTTTTGAACGAGAATGCTAAAAGATACATACGGCAATTACCT[T/C]ATTACCACCGTCAATCATTCACCGAAAAGTTTCCACATGTCCATCCTGCAGCCATTGATCT
SlERF1	[52]	SlERF1	C/T	3	22138473		CM3.5_scaffold00014	+	METC126389	MELO3C011287	Ethylene responsive factor	AAACCAGAATTTGGCTTGGTACTTTCGAAACGGCTGAAGATGCTGCTAGAGCTTACGATGAAGCTGCTCGTTTAATGTGCGGTCCAAGAGCAAGAACCAA(C/T)TTCCCTTTCAACTCAAATGACTCAAATTCCTCTTCTTCTAAACTCCTCTCTGCCAATTTGACTGCTAAACTCCACCGTTGCTGTATGGCGTCTC	N62N
	[43]	CMPSNP769	C/T	3	22869315	42.8	CM3.5_scaffold00014	+	METC117094	MELO3C011193	Similar to COP9 signalosome complex subunit 5a (Arabidopsis thaliana) (uniprot_sprot:sp|Q9FVU9|CSN5A_ARATH)	TCTATCACAACAGCCAAAAATGGCTCCTGAAATTGTTGGTTTAACATCTGTGTGGAAAC[A/G]TCAATACCCGAAAGCCAGCATCCGTAACCTGGATGAGAATGGTACCATCCTACAACGTTCT
	[43]	CMPSNP164	A/G	3	23527320	46.2	CM3.5_scaffold00014	+	METC093031	MELO3C011113	Similar to Glutamyl-tRNA reductase 1, chloroplastic (Cucumis sativus) (uniprot_sprot:sp|P93111|HEM11_CUCSA)	TCACATGCCACAGCCAGAATGTTGGTGATTGGAGCTGGTAAGATGGGAAAGCTTGTAAT[T/C]AAACATTTGGTTGCTAAAGGCTGCACAAAGATGGTTGTTGTGAATCGATCTGAAGAGAGAG
	[43]	CMPSNP998	A/G	3	25034672	56.3	CM3.5_scaffold00014	+	METC086062	-	-	GAAAGGACTTGCATAGCAAATGTATCTTAATTAACGAACAAATCTATATTTTGTGTGTT[T/C]TGTGCTGTGGTTTCTCGGCTTTATTCATCCTCCATCTCTCCATGTCTTCACTTTTGTGTAA
CmVPELIKE2	Melonomics/Melogene	CmVPELIKE2.1	G/A	3	25925159		CM3.5_scaffold00014	+	METC117664	MELO3C010763	Similar to Vacuolar-processing enzyme (Citrus sinensis PE=2 SV=1) (uniprot_sprot:sp|P49043|VPE_CITSI)	CCATGATCACTGTAGTATATGAAAATATGATCATTAGGGCCACTGTCAACAACCTTCCCACTGCCCCCTGTAAGAGCAGTTCTGTTTCCAAGAATGGCAGCAAAAAAGTT(G/A)TTCACGTTAACATCTTCACCAGTGTAATCCT	N140N
CmVPELIKE2	Melonomics/Melogene	CmVPELIKE2.2	T/C	3	25925391		CM3.5_scaffold00014	+	METC117664	MELO3C010763	Similar to Vacuolar-processing enzyme (Citrus sinensis PE=2 SV=1) (uniprot_sprot:sp|P49043|VPE_CITSI)	CCTTGGGGACTCCATGATAAACATCAGAACCCTTTGGATGGT/CTGATGATGACCCCAGGTCTTGGGTTCTCTGGATTGAACGCAATGTCATCGTACATGAAGACTATGATGTTCTCATCTTTTAGCCCGTTTTTCCGCAACAATTGA	N117S	not tolerated
CmVPELIKE2	Melonomics/Melogene	CmVPELIKE2.3	G/T	3	25926926		CM3.5_scaffold00014	+	METC117664	MELO3C010763	Similar to Vacuolar-processing enzyme (Citrus sinensis PE=2 SV=1) (uniprot_sprot:sp|P49043|VPE_CITSI)	CGCGAAAAAATTTCAGTGCCTCGGACGGCAACCGGAGAAAATCGCCAGGAAGGTCCCGGCTTCCGAAAGCTAGACCGATTACAGCAAGCAATAAAAGAGAGAG(G/T)AAAACTCCGGTGGGGATTCGAGCCATGAAGTTGCCGGGAAACTTGGTCTACACGGTGGGTATAGAACGAT	F9L	not tolerated
CmCIN3	[12]	CmCIN3.2	A/G	3	26023022		CM3.5_scaffold00014			MELO3C010751	Similar to Beta-fructofuranosidase, insoluble isoenzyme CWINV3 (Arabidopsis thaliana) (uniprot_sprot:sp|Q67XZ3|INV3_ARATH)	ACCATCCCTTATTGATATCATCTTGTCTGCTATCAGATTCATTAACCCAACCCCACAATATCCTCCTCTTTTGGGAACTATCATAAAACGTCTTGGAAGCATAAAACTTCCCAT(A/G)ATCATACCTCAACCCTAAGTTTATTCCTCTAAAATCAAACCCAAGACCATRATCAGAAGTGAACT	Y100H	not tolerated
CmCIN3	[12]	CmCIN3.1	A/C	3	26023941		CM3.5_scaffold00014			MELO3C010751	Similar to Beta-fructofuranosidase, insoluble isoenzyme CWINV3 (Arabidopsis thaliana) (uniprot_sprot:sp|Q67XZ3|INV3_ARATH)	CACATAAGCACTACATATCTGTTATGAGCTTTGAGAACATGAAAATATATTGCAGTGTGTTCGGATAAGTCATTGGAGGCCAAAACCAACAAGCCAAAGGGTCCAACTCTGCCATT(A/C)ATTGATGCATCTCTTTTACTACACAGCACTTGAGGATCAAGAACACCCCATCTTGTGTCCACTGACTCGGCCTCCTCTAAG	I232M	tolerated
	[43]	CMPSNP595	C/T	3	26041916	61.1	CM3.5_scaffold00014	+	METC103213	MELO3C010747	Similar to PREDICTED: hypothetical protein (Vitis vinifera) (uniref90:UniRef90_UPI00015C8963)	GGTTTGGAACTCATTTCCTCATCTGGGTGTTCATCTGTTTCCCTGAAATGGTCAAAACA[T/C]TTGTGTTTCTTTTTGCTTTTCTCTTTTCAATGAATCCATAGAAACACCCTTTTGTCTTCGG
	[43]	CMPSNP712	C/T	3	26116288	62.7	CM3.5_scaffold00014	+	METC103047	MELO3C010735	Similar to Nucleolar GTP-binding protein 1 (Arabidopsis thaliana) (uniprot_sprot:sp|Q9C6I8|NOG1_ARATH)	GGAGATGCTACTGGCGATAATACTATGGATGTGGATGACGAAACACCAAGTAAGAAGTT[A/G]CGAATGAGGTCTATGTCCATGTCAAGATCTAGGTCTAGGTCTCGTCCACCAAGTGAGGTTA
CmAAG4	Melonomics/Melogene	CmAAG4.2	C/T	3	26330570		CM3.5_scaffold00014			MELO3C010698	Similar to Alpha-galactosidase/alpha-n-acetylgalactosaminidase, putative (Ricinus communis) (uniref90:UniRef90_B9SVM8)	TTGTTGATACAGGGACCTTAAGAAGGCTTTTCCAGCTCCTGATTTAACGTTTACACTCATGAAACCATTATGCATCCATCCACAAGC(C/T)CTCGACTTGATTCCTATATCACTTGCAAGCCACTTTTTCCCGGATTCTACATAGGCATCTCCCT	R174R
CmAAG4	Melonomics/Melogene	CmAAG4.1	G/A	3	26332560		CM3.5_scaffold00014			MELO3C010698	Similar to Alpha-galactosidase/alpha-n-acetylgalactosaminidase, putative (Ricinus communis) (uniref90:UniRef90_B9SVM8)	TTTGCCTTCCAACATATTTTTTCAAGACCTTGATCGACACTTTTAGTAATCCAACCAGTCGTGTCTGAATATGCACATTTGGTGAGACCCAATATAGGTGAAGCTGAT(G/A)CCTCCAAACCTCTGGAATGCCATTTCACAATTCGCTTTCTAAAATTTGTTGAAGCAATTTTAAGAAACT	A407V	tolerated
	[43]	CMPSNP480	T/G	4	362781	0	CM3.5_scaffold01596			MELO3C003332	Similar to Bax inhibitor 1 (Arabidopsis thaliana) (uniprot_sprot:sp|Q9LD45|BI1_ARATH)	CGAGAGGGAGAGGAAGAAGAAGAGGAGGGACTGAAGTAGTAATGATGGTGGAGTGATAT[T/G]ATCGATTGTGAAGTGAAGTGTATGTTGAGTGAAGAATCTTATGGTTTGTGTATAACTTCTG
CmINH3	Melonomics/Melogene	CmINH3.1	C/G	4	636136		CM3.5_scaffold01596		METC120280	MELO3C003367	Similar to Putative invertase inhibitor (Platanus acerifolia PE=1 SV=1) (uniprot_sprot:sp|Q8GT41|PLA1_PLAAC)	CTCTTGCTTTTATCAATATGTGTTAAGTGATGGATGATGATGCCCTATAGTTTTTAATGGTTTGGAGTTGGGGCTATAAAGAGAAATTTGATGGGTTTAGAAAGG(G/C)CTTTTAGCAATAATATGCATTTTTTGGGGGGCTTTTGGTATATGRTTTGTGTTTTGGGAGTGTTAATTAATGTT	3´UTR
	[43]	CMPSNP787	C/T	4	1330824	6.4	CM3.5_scaffold01596		METC101073	MELO3C003447	Similar to Carbohydrate transporter, putative (Ricinus communis) (uniref90:UniRef90_B9RJI8)	AGTACAGCCCTTTATCGTCAGTTGACATTTTCAAATTTTGTCCAACAATAGCCTTCCAA[T/C]GGGATGTACTCTGTTGTCTAGCTCCTCGACTCGCTGAGAGATCAGAAAAGTGACTCCATTC
	[43]	CMPSNP1132	C/G	4	1566963	11.2	CM3.5_scaffold01596		METC128782	MELO3C003480	Similar to Whole genome shotgun sequence of line PN40024, scaffold_1.assembly12x (Fragment) (Vitis vinifera) (uniref90:UniRef90_E0CNW3)	CTAGATTTGAATGATACGAGAAATGGGAAGAAGAAGAAGAAGAAGAATGGAAATCGTTC[C/G]GTATCGTTTTATCTACCGAAGATCGGATTCGGATGTTTCAGAGTACAGCGTGATGAGGAAG
	[15]	PS_34-C02	C/T	4	1743286	17.6	CM3.5_scaffold01596		tampoco	-	Similar to Protein odr-4 homolog (Mus musculus) (uniprot_sprot:sp|Q4PJX1|ODR4_MOUSE)	GTGGTAAAATTTACATAGCTAACGTTAACCTAGTGATGTTTTGTATTGGAGCGGCATTT[T/C]AATGAGTGGCCTTCTGATGAATTTTCCCCGAGTCTGGAATGTGGTTCTCTCTAGAGATTTC
	[43]	CMPSNP907	A/G	4	1843130	20.8	CM3.5_scaffold01596		METC133474	MELO3C003508	Similar to Anthocyanidin 3-O-glucosyltransferase (Petunia hybrida) (uniprot_sprot:sp|Q43716|UFOG_PETHY)	CAATCTCAATCCCGACCATTTCCTTCTCCAATATCCTTGCGTTCAATCCTTGATCGTTC[A/G]CAACAGGACACATAATCATGACTCGTCCATATCCGAGTCCTTCGATGATCGAGTTCCATCC
VvCTR1	[59][63]	VvCTR1TF	A/C	4	1943628		CM3.5_scaffold01596		METC114077	MELO3C003518	Similar to Serine/threonine-protein kinase CTR1 (Arabidopsis thaliana) (uniprot_sprot:sp|Q05609|CTR1_ARATH)	GCTCAAGCTTTTAGTAGTTATCCCATAGAAACAGTAAAATTCTACGTTAATATATGAATATGAATATGAATGATGGCTTTTGCAATGGGGTTTATAACATCG(A/C)AAATCCAAATGTAATACAGTTCCAAAATTACTAGGAACTTATTTTACCACTAACTACCAGCCTTGTAATCTTTTTATGAACCTGTTTATTGCCATCCTTAAATGGC	3´UTR
	[43]	CMPSNP264	A/T	4	2753697	32.1	CM3.5_scaffold01596		METC103079	MELO3C003619	Similar to Predicted protein (Fragment) (rosids) (uniref90:UniRef90_B9ILD8)	TTTGGCTTTTGCTTTATCTTTTGCGAATGTTTTTATAATTGCCAGGCTGGATCTTTTGA[A/T]TTTTTAGACAACATTTGACTATCCGTAGCTGGAAATGCTAACCTCTACTTCTTTGCCTCCC
	[43]	CMPSNP147	C/T	4	3943516	48.3	CM3.5_scaffold01596		METC101031	MELO3C003762	Similar to Bifunctional 3'-phosphoadenosine 5'-phosphosulfate synthase 2 (Homo sapiens) (uniprot_sprot:sp|O95340|PAPS2_HUMAN)	CTTCGGCAAGAGTTCGATAGGCGTCAGGCCGATGCTGTTTTTGCCTTTCAATTGAGAAA[T/C]CCTGTACATAATGGTCATGCTTTGTTAATGAATGATACACGAAAGCGACTTCTAGATATGG
	Melonomics/Melogene	CmCYP1.2	G/A	4	4215451		CM3.5_scaffold00032		METC115547	MELO3C018259	Similar to Cytochrome P450 82A4 (Glycine max) (uniprot_sprot:sp|O49859|C82A4_SOYBN)	GGTGTATCTCCAAGCTGTAGTGAATGAGACATTAAGGTTGTATCCACCTGGACCGTTGTCAGGTATTCGATTGTTCAGTGAGGATTRCACAGTCGGAGGCTACAACATTGCG(G/A)CCGGCACACATCTCATTACAAACATCTGGAAGATACATACAAACCCCGAGGTTTGGGCTGAACCTTTGGAGTTCAAGCCTGAGAGGTTTCTCAACAGAAACAAGCAG	A272T	tolerated
	Melonomics/Melogene	CmCYP1.1	A/G	4	6596935		CM3.5_scaffold00032		METC115547	MELO3C018259	Similar to Cytochrome P450 82A4 (Glycine max) (uniprot_sprot:sp|O49859|C82A4_SOYBN)	AAGGCCATCAGTACGCCACGCTTTCTCTTCTCTTCTCTTTTCATTTTTTTCTCCACAGTGGAGAAGGGGGTAACCATTCTGATCCKATAAACGGCGACTGCATTGCTTTATCACATCCATCCGTCTTAGTCCGATT(G/A)TCGATCCTGAATTGAAATGGAGCATACCGAAACACCACCAATTGGAATCATTTCGTCATATCTCTACAGC	5´UTR
	[15]	AI_03-F03	G/T	4	12713471	53.1	CM3.5_scaffold00018		idem	MELO3C012863	Similar to Rho GDP-dissociation inhibitor 1 (Arabidopsis thaliana) (uniprot_sprot:sp|Q9SFC6|GDIR_ARATH)	GCCAAAAATGGAAAATAACAATTATTAGAATCAATCTGTATGGAACGATGTTGAATTGC[T/G]CTTCATAAAAGTTTGTTAAGATAACATTGAAATGCATTCTTTCAGAGCAGTAGGACACTAA
	[43]	CMPSNP352	A/G	4	14369062	54.7	CM3.5_scaffold00018		idem	-	-	GAAGAGGGGGAGCTTTGGCTCCATGATAAACGGCATTGGAGGACACATAAATTTTCTTT[T/C]ATCAGGTTGGGAAACAGCGTCCGAAAAGCCCTTGAGATTCTTTGCAAACTACATCATATGT
	[43]	CMPSNP852	C/T	4	24179652	62.7	CM3.5_scaffold00011		METC109631	MELO3C009886	Similar to 2-aminoethanethiol dioxygenase (Mus musculus) (uniprot_sprot:sp|Q6PDY2|AEDO_MOUSE)	ATTGTACGAAGGGCCAAAGATAGTAGAGACTCGATGAACACTGCAAAATAATATCTTTC[A/G]TTCCATACAATGCTGTCGTCATAGACCGCTTCCATTTCTGTGCATTTGTTTACTCTCTACT
	[43]	CMPSNP607	C/T	4	25992672	69.1	CM3.5_scaffold00011		METC117428	MELO3C009683	Similar to Predicted protein (Populus trichocarpa) (uniref90:UniRef90_B9HDR4)	ACAGATTTGACCTTTATTTTGTGTTTGTAGGCAACTTCACATATGCTTTCGTCTTTGAA[T/C]TTTGTTCCTGATATTGACACAAACATTTTGATTGGTGGATGCTCTCTCAACACCTTTCCCT
	[43]	CMPSNP677	C/G	4	26788563	77.1	CM3.5_scaffold00011	+	METC109664	MELO3C009586	Similar to Ubiquitin carboxyl-terminal hydrolase 12 (Arabidopsis thaliana) (uniprot_sprot:sp|Q9FPT1|UBP12_ARATH)	GCATATTCTACATTTCTTCCATATTCGAAGAAGTGGGGACTTCATACGGCTCAAGTATT[C/G]GTAGAAGATGGCTATGTTCAGTTGTATATTTTCACAGGTTTCTCATATGTGGCACGGTTAT	3´UTR
CmSPP1	[12]	CmSPP1.1	C/A	4	26891557		CM3.5_scaffold00011			MELO3C009570	Similar to Sucrose-phosphatase 1 (Nicotiana tabacum) (uniprot_sprot:sp|Q5IH14|SPP1_TOBAC)	GAACAACAGCAAGATTATTCATGCTTCAGAGAGGTGTGCAGCTGGCATTATACAAGCTATTGSCCATTTTAACCTTGGTCCCAATATTTCC(C/A)TTRGAGAWGTCAAGGACTTCTTGGACTCTAAACTGGAAACTAAAAGCATTGGCTATGAAGTTGTCAAGTTTTACCTATTTTACGAGAAATGGAGGCGTGCAGAAGTTGAGGAATCTTGCTTGGATCATTTGAAAAAATCCTTTAATC	L267I	not tolerated
CmSPP1	[12]	CmSPP1.2	T/C	4	26893153		CM3.5_scaffold00032			MELO3C009570	Similar to Sucrose-phosphatase 2 (Nicotiana tabacum) (uniprot_sprot:sp|Q5IH13|SPP2_TOBAC)	CAATCCAAATCTTTATCTGATCACAGATAACTCCATAACTGAGGCAGCGCCTCTGTTTTTCATGAAAATAAATGTAATTTGATGGTTTGACAT(T/C)TTTATCTGATAAATTTAATATAATGATTACTTTGTCATTGATATGTTTTAGCCTTTTAGTAACATTTGTACTTTGAAATTAATAGTTATTTTTCT	3´UTR
CmCIN4	[12]	CmCIN4.1	A/G	4	27495179		CM3.5_scaffold00011	+	METC113146	MELO3C009488	Similar to Beta-fructofuranosidase, insoluble isoenzyme 1 (Daucus carota) (uniprot_sprot:sp|P26792|INV1_DAUCA)	CAGTTAATTCCTAGGACGGTGTGGTTGGATCACAACCAGAAGCAGCTCATACA(A/G)TGGCCGGTTGAAGAGCTGAATACGCTTAGAGGGAAGAAAGTTGTGTTGAGCCATCAGAAGCTGTTGAAGGGACATACTGTTGAGGTTAAAGGAATTACTGCTGCCCAGG	Q157Q
	[43]	CMPSNP24	A/C	4	28030705	86.8	CM3.5_scaffold00011	+	METC115336	MELO3C009424	Similar to Probable leucine-rich repeat receptor-like protein kinase At1g68400 (Arabidopsis thaliana) (uniprot_sprot:sp|Q9M9C5|Y1680_ARATH)	ATTCCACCGCGGATATTGTTATCCGACAAGTCCAGTCGGAGAAGTCGCCTGAGTGACGA[T/G]ATCTCCGGCGGAATCTCGCCGGAGAAGTCATTACCGGAAAGATWCAACAGCTTAAGATTCG
	[15]	PS_07-E07	G/T	4	29123044	101.5	CM3.5_scaffold00011	+	METC132145	MELO3C009252	Similar to Predicted protein (Populus trichocarpa) (uniref90:UniRef90_A9PFF5)	CTGACCTGTGCAATTTACTGTACAAGAACTATGGAACAACCATGGCAGGTCTCAGGGTA[T/G]AGCTTCTTGAACTAATTACTTGTATTAAGAATGCTTAGAAGAAGTGTAGAACAATAATAAC
CmETHIND	[15] [11] [14] [23]	CmETHIND	A/T	4	29600877		CM3.5_scaffold00011	+	METC099266	MELO3C009168	Similar to Probable pyridoxal biosynthesis protein PDX1 (Hevea brasiliensis) (uniprot_sprot:sp|Q39963|PDX1_HEVBR)	ATCCGGTGTTGTAGCGGTGTACGGTAACGGAGCTCTCACGGAGACGAAACAATCCCCCTTCTCTGTGAAAGTTGGATTGGCTCAAATGCTCCGCGGCGG(A/T)GTAATTATGGACGTCGTCAACGCAGAGCAGGCTCGTGTCGCCGAAGAGGCTGGAGCTTGCGCCGTCATGGCTCTTGAAAGAGTTCCTGCAGACATCCGA	G36G
	[4]	SC51-3375	A/C	4	29672419	114.6	CM3.5_scaffold00011	+	-	-	-	AACGTCTTGTTTAAGTCGTGAGCGAGGAATGGAAGATATACGCGTTTCAGTTTTGGCAGATTATAAGGATTACT[T/G]GTCAATTATGAAACAGGAAGAGGTATCGTGTGTATCGATTCTTTTTGTTT
	[43]	CMPSNP898	C/G	5	259864	0	CM3.5_scaffold00022	+	METC108359	MELO3C014709	Similar to Predicted protein (Populus trichocarpa) (uniref90:UniRef90_B9IDC5)	ATGCACTCGAAGCCACCAAAGAAGAGGCGAAGTTGTTGCTGCAGGTGCCTGTGTTGGAC[C/G]ATCTCGATTTTAGTCCTTCTTCTGGTTTTGATCGGAATCGTCATCGGAATCCTGTACCTGG
	[43]	CMPSNP387	C/G	5	1253857	18.5	CM3.5_scaffold00022	+	METC113266	MELO3C014571	Similar to Magnesium-chelatase subunit chlD, chloroplastic (Nicotiana tabacum) (uniprot_sprot:sp|O24133|CHLD_TOBAC)	GCCTCAGATGCTGTCATCTCTGCTGCGACAAAGGACGCCCTTTCGGCATTAAAGAGCTC[C/G]TAAAATGACTGCATTGGTTGGTTTCTTGTTCACTAATTTTGTTGACACGAAAACAGGTTTC
	[43]	CMPSNP437	C/T	5	1694213	26.5	CM3.5_scaffold00022	+	METC102294	MELO3C014523	Similar to Predicted protein (Arabidopsis) (uniref90:UniRef90_D7LMH9)	GTAAGCTGTATTCCCAGACTACAATCCACATTGCCCCCTCGGTTTCTACAACTCGATGT[T/C]CTAATGGCACAATCCTGATTATTAAGGCAGACATAACTAGATCTCGACTTACCTGAGCATG
	[43]	CMPSNP726	G/T	5	2372279	41.2	CM3.5_scaffold00022	+	METC091981	MELO3C014442	Similar to GDSL esterase/lipase At2g04570 (Arabidopsis thaliana) (uniprot_sprot:sp|Q9SJB4|GDL34_ARATH)	ATGCTGGAAATAACAACTTCATTCCCACCATTGCAAGAAGCAACTTCTTTCCATATGGT[A/C]GGGATTTCGCTGGCGGAAAGGCGACTGGGAGATTTTCTAATGGAAGAATTCCGACAGATTT
CmACO1	[52]	CmACO1a	C/T	5	2410762		CM3.5_scaffold00022		METC114756	MELO3C014437	1-aminocyclopropane-1-carboxylate oxydase activity	GGCTGCACAAGCTGAAGTTAATGATATGGATTGGGAAAGCACCTTTTTCTTACGCCATCT(C/T)CCTGAATCAAACATCTCCCAGATGTCTGATCTCGACGAGGAGTATAAG	L95L
CmACO1	[52]	CmACO1b	A/T	5	2410763		CM3.5_scaffold00022	+	METC114756	MELO3C014437	1-aminocyclopropane-1-carboxylate oxydase activity	AGGCTGCACAAGCTGAAGTTAATGATATGGATTGGGAAAGCACCTTTTTCTTACGCCATCT(A/T)CCTGAATCAAACATCTCCCAGATGTCTGATCTCGACGAGGAGTATAAG	L95L
CmETO1LIKE	[33]	CmETO1likeex2	C/T	5	3726828		CM3.5_scaffold00022	+	METC116563	MELO3C014329	Ethylene overproducer1 (negative regulator)	GTTTTCTATCACAATCATCTTTGAGCCTTTCACAACAGAACTTATTTGCAAAAATCAAAATTTCCAACAAAAGGTCTGGAGAAACTTCACCCAAGTTCCC(C/T)GTGTTACTGAACTCCCTTATAGCCCTCATTCCTGATGGGGAAAGATTGTTTTCAGACAGATCAATTACCTCACGGTTTGATTCAGTGAAGCATCCATTAA	T245T
	[43]	SSH9G15	A/G	5	7144699		CM3.5_scaffold00057	+	METC112999	MELO3C022998	Similar to Malate dehydrogenase, cytoplasmic (Medicago sativa) (uniprot_sprot:sp|O48905|MDHC_MEDSA)	GTGCAGCTTGTGATCACATCCGTGATTGGGTGCTTGGAACTCCGGAGGTTGGTGATTTT[A/G]CTTAAGTCTTTTCAATTTCGTGGTTTCAAATGCTGAATTTTGGAGCTCACTTGAACTTAAT
	[43]	CMPSNP788	A/G	5	18622578	50.9	CM3.5_scaffold00009	+	METC133416	MELO3C008527	Similar to Cysteine and histidine-rich domain-containing protein RAR1 (Arabidopsis thaliana) (uniprot_sprot:sp|Q9SE33|RAR1_ARATH)	TGACCAAGCCAACCACTGCTGTTAAGAAGTTAAGTCCTCCTTTGTCTTCCATGACAAAT[A/G]CATTAGGGAAAGAGTCATGTGCTAGGTGTCAGCAAGGTTTCTTCTGTTCAGACCATGGTAC
CmETR1	[59][11]	CmETR1ex2	T/G	5	19410851		CM3.5_scaffold00003		METC117750	MELO3C003906	similar to Ethylene Receptor 1	TTAGAACTTCAACTATCCTATACTCTTCATCAGCAGAATCCAGTGGGATATACTGTCCCCATCAATCTCCCTGTGATCAGTCAAGTTTTTAGTAGTAACCGGGCC[T/G]TAAAAATATCTCCAAATTCCCCAGTGGCGAGCCTACGACCTCGTGCTGGTAGATATGTGGCTGGAGAGGTTGTTGCTGTTCGTGTTCCTCTATTGCATC	L224V	tolerated
CmETR1	[59][11]	CmETR1ex3	A/G	5	19408689		CM3.5_scaffold00003	+	METC117750	MELO3C003906	similar to Ethylene Receptor 1	AGGTTTGTGAATCTTATGGAAGGACATATATGGCTTGAAAGTGAAGGTCTTGGAAA[A/G]GGATGCACGGCCACTTTTATTGTAAAACTTGGAATTGCCGATCAATCAAATGAATCAAAGCTTCCCTATACATCAAAAATTCATGAAAACAGCATCCATACAAGTTTTCCTGGACTCAAAGTC	K574K
CmETR1	[59][11]	CmETR1ex1	C/T	5	19411299		CM3.5_scaffold00003	+	METC117750	MELO3C003906	similar to Ethylene Receptor 1	CATCTACTTCGTAAAGAAATCTGCAGTGTTTCCTTACAGATGGGTTCTTGTTCAGTTTGGTGCTTTCATTGTTCTTTGTGGTGCAACACATCTTATTAAC(C/T)TATGGACCTTTACCATGCATTCAAGAACGGTAGCAGTAGTAATGACCACTGCAAAGGTTTTAACTGCTGTGGTATCATGTGCAACTGCCCTTATGCTTGTA	L73L
	[4]	60k41.243	A/G	5	25117593	73.4	CM3.5_scaffold00003	+	-	-	-	AGGTTTGTGAATCTTATGGAAGGACATATATGGCTTGAAAGTGAAGGTCTTGGAAA(A/G)GGATGCACGGCCACTTTTATTGTAAAACTTGGAATTGCCGATCAATCAAATGAATCAAAGCTTCCCTATACATCAAAAATTCATGAAAACAGCATCCATACAAGTTTTCCTGGACTCAAAGTC
	[43]	CMPSNP1155	G/T	5	26194794	79.8	CM3.5_scaffold00003	+	METC085855	MELO3C004392	Similar to Ankyrin-1 (Homo sapiens) (uniprot_sprot:sp|P16157|ANK1_HUMAN)	TCTAGTGGAATTTAGGATCAGTACTCCTTGTACCTAAATTGTATTTGTTTTTATATTATTTACGATTTTGACGTTGAGATTTAAAG[A/G]AATGTTGAACGTTCCTAGTTTAGGATGAGACATAGATTAACTAAGATCACATTTGAGTAAAAGAGATTATGTGGGCA
	[15]	AI_13-H12	C/G	5	27346231	89.4	CM3.5_scaffold00003	+	METC115122	MELO3C004528	-	TGCTCCGTTCTTCTTCTTCTTCTTCTAGGGTTTTAGGAACCACACTCACAAGCCCACTT[T/G]CTTCGTCTTTTAGAATTCTAGGAACCACTCTCACAAGCCTTACATCAACATGGCCCCCGAT
CmACO2	Melonomics/Melogene	CmACO2ex2.1	C/T	5	27954433		CM3.5_scaffold00003		METC106229	MELO3C004619	1-aminocyclopropane-1-carboxylate oxydase activity	ATGTTGCAAAATTGTGAGACGTTAGAGGTCGGTTTATGGGAAATGAAGAAGGTGCTTTCCCAATCCA[C/T]ATTAGATAATGTGATTTTACCTAAGTTTTTGGCCACATCTGAATTATAAAACTCTTCTTTCATATTCTCATCATAATGTTTATTTACCAACAACTTCACCTTT	V81M	tolerated
	[43]	CMPSNP735	A/G	5	27954433	94.2	CM3.5_scaffold00003	+	METC092151	MELO3C004602	Similar to Leucine-rich repeat extensin-like protein 4 (Arabidopsis thaliana) (uniprot_sprot:sp|Q9LHF1|LRX4_ARATH)	AGATCATTATTTACTCCTTTTTCTTTTTCTTTTACTCAATAATTCATCCTATCATTTTT[C/G]TTCACTTATTATTATTACTTGAACAATGAATTATACTTTACCTGAGGATTTCTGACGGCTA
CmACO2	Melonomics/Melogene	CmACO2ex2.2	A/G	5	28070156		CM3.5_scaffold00003		METC106229	MELO3C004619	1-aminocyclopropane-1-carboxylate oxydase activity	CAAAGGGGTTGTG[A/G]GATGTTGCAAAATTGTGAGACGTTAGAGGTCGGTTTATGGGAAATGAAGAAGGTGCTTTCCCAATCCATATTAGATAATGTGATTTTACCTAAGTTTTTG	S104P	tolerated
CmACO2	Melonomics/Melogene	CmACO2ex3	A/G	5	28070575		CM3.5_scaffold00003	+	METC106229	MELO3C004619	1-aminocyclopropane-1-carboxylate oxydase activity	GCCGGCATCGGTGTGCTCCCGGAGGCCTCTGACCAAATCCGGTTGAGGGCATTCAGGGTATTTGGCAACTTTGGTTCCGACGGATGGGCCATTGGTTCCGTTGAATAGTTGCTT[A/G]ATGTGGGATTTTTGTAACCCCAAATTTTCGCACATTAGCTCCGAAAGCTTCTCCGCTATCTTTATTATCTCAGGAATGTACTCTTCTTCCATTGCTTTGC	I141I
	[43]	CMPSNP925	A/G	6	700077	1.6	CM3.5_scaffold00003	+	METC113303	MELO3C006035	Similar to Uncharacterized protein At4g01050, chloroplastic (Arabidopsis thaliana) (uniprot_sprot:sp|Q9M158|Y4105_ARATH)	GCCGGCATCGGTGTGCTCCCGGAGGCCTCTGACCAAATCCGGTTGAGGGCATTCAGGGTATTTGGCAACTTTGGTTCCGACGGATGGGCCATTGGTTCCGTTGAATAGTTGCTT(A/G)ATGTGGGATTTTTGTAACCCCAAATTTTCGCACATTAGCTCCGAAAGCTTCTCCGCTATCTTTATTATCTCAGGAATGTACTCTTCTTCCATTGCTTTGC
	[43]	CMPSNP218	C/T	6	1370839	8	CM3.5_scaffold00003	+	METC099792	MELO3C006155	Similar to Glyoxylate reductase (Thermococcus onnurineus (strain NA1)) (uniprot_sprot:sp|B6YWH0|GYAR_THEON)	ATGTTGCAAAATTGTGAGACGTTAGAGGTCGGTTTATGGGAAATGAAGAAGGTGCTTTCCCAATCCA(C/T)ATTAGATAATGTGATTTTACCTAAGTTTTTGGCCACATCTGAATTATAAAACTCTTCTTTCATATTCTCATCATAATGTTTATTTACCAACAACTTCACCTTT
	[43]	CMPSNP571	C/T	6	2893143	20.8	CM3.5_scaffold00006	+	METC099997	MELO3C006374	Similar to 28 kDa ribonucleoprotein, chloroplastic (Spinacia oleracea PE=1 SV=1) (uniprot_sprot:sp|P28644|ROC1_SPIOL)	GTGTTTGAGAATGAACCTGAAATCCCCGAAGAGCTCTTTAATTTTGATAATGTTGTGTT[A/G]TCACCACATGTTGCTGTTATGACACATGAAACTTTGGTGGGATTGTCTAGGTTGGTGGTGG
CmE8	[34]	CmE8ex1.3	A/C/G	6	3240108		CM3.5_scaffold00006	+	METC116206	MELO3C006437	Similar to CmE8 protein (Cucumis melo) (uniref90:UniRef90_Q948K9)	AGTTTATGGACCCATCAAGCAATTGTTGTCCCAACAAAATCCTCCCAAGTATAGACAAATCACTGTTAAGAGAGTACCGTATCTACTTTGCTAATAAAGG(A/C/G)TTGGATGGAACGGATGCTCTCGCACATTTTAGACTTTAATTTACTCGAACTCTTTTTTACTTTCCCAATTTCAAGCTTTTATTAAATG	G359G
CmE8	[34]	CmE8ex1.2	A/G	6	3240226		CM3.5_scaffold00006	+	METC116206	MELO3C006437	Similar to CmE8 protein (Cucumis melo) (uniref90:UniRef90_Q948K9)	TGCAGTTGATTTCAAATGACAAATTTGTAAGCTCGGTGCATAGAGTGGTGGCTAATC(A/G)TGAGGGTCCAAGAATATCAGTGGCAAGTGCCTTCAGCACCGGCACTATACCAACCTCCAAAGTTTATGGACCCATCAAGCAATTGTTGTCCCAACAAAATC	H20R	tolerated
CmE8	[34]	CmE8ex1.1	G/T	6	3241252		CM3.5_scaffold00006	+	METC116206	MELO3C006437	Similar to CmE8 protein (Cucumis melo) (uniref90:UniRef90_Q948K9)	GATTTCTGTTTCCAACGAACCCCATTTGGGTGTTCCAGTGGTGGATTTGGAAGACATCGATAAAGATCCATTCAAACGCAGACAAGCGGTGGACAAAAT(T/G)CGAGAAGCTTCAGAAAGTTGGGGGTTTTTCCAAGTGCTTAACCATGGGGTTCCGGTGAGTCTTCAGGAGGAGATCATAAATGGGACACGTCAATTTTTCGA	I90M	not tolerated
CmACO3	[52]	CmACO3intr2	C/T	6	3243220		CM3.5_scaffold00006	-	METC123201	MELO3C006438	1-aminocyclopropane-1-carboxylate oxydase activity	CTGCAAACTTGAGGCAAGTCTTGTGGGCT(C/T)AAAGAATTTGGAGCTATTTGAGTGAGGATGGTATCCCTCCAATTGGTAATGGGTGCACTAAACAAATCGAAATTGGAATTGTAAATGAAAGGTTTAGTGA	F171F
CmACO3	[52]	CmACO3intr3	A/G	6	3243282		CM3.5_scaffold00006		METC123201	MELO3C006438	1-aminocyclopropane-1-carboxylate oxydase activity	ATCCCTCCAATTGGTAATGGGTGCACTAAACAAATCGAAATTGGAATTGTAAATGAAAGGTTTAGTGATGTCTCTTGTATAATATTGTTTCTTCACTTCA(A/G)TGTCCTGTTCAAAAAATCGACGTGTCCCATTTATGATCTCCTCCTGAACACTCACCGGAACCCCATGGTTAAGCAATTG---AAAGAACCCCCAAGTCTC	N127S	tolerated
CmACO3	[52]	CmACO3intr4	C/T	6	3243497		CM3.5_scaffold00006		METC123201	MELO3C006438	1-aminocyclopropane-1-carboxylate oxydase activity	TATCCACCACTTGTCTGCGTCTGATTGGATCTTTATCGATGTCTTCCAAATCCACCACTGGAACACCCAAATGGGGTTCGTTGGGAACAGAGGTCTCGT(C/T)GGAATTTGAACGTTCTTTGTGTGGGTAGTAAAATATTGCTGGGATTTCGGCGAGGCCAGAGTCCACAAGGCCCTTGACGCCGGCCTTAGTTTGGTCGAAG	H56Y	not tolerated
VvETR2	[59]	VvETR2	C/T	6	3313788		CM3.5_scaffold00006	+	METC108791	MELO3C006451	Similar to Ethylene receptor 2 (Arabidopsis thaliana) (uniprot_sprot:sp|Q0WPQ2|ETR2_ARATH)	AATGTTGTATCTACATTGATAGATGATGTTATGGAAGATCCAATTAAGGATAGTGCAAGATTTCCTTTGGAGTTGGAGATGAGATCTTTTAGGTTACATTC(C/T)ATGATAAAGGAGGCAGCTTGTCTTGCCAAGTGCTTGTGTGCATATAAGGGCTTTGGTTTTGCCTTTGAAGTTCAGAGGTCTCTCCCTGATCATGTCATGGGCGA	S448S
	[43]	CMPSNP461	A/G	6	3553896	49.6	CM3.5_scaffold00023			MELO3C014895	Similar to Squamosa promoter-binding-like protein 13 (Arabidopsis thaliana) (uniprot_sprot:sp|Q8LFW6|SPL13_ARATH)	TCCGGAAAACAAGCAGAACCCACCCTCCAGTTTCTCTGACTCGATTGGCTCCAACAAGG[A/G]TTCCAGTCAAGAAAGTTCTTCCTCTCATGGATCCTCTAAAAGGACTCGATTACTCCATGGG
SlSBP	[23]	SlSBPex1	A/T	6	3554022		CM3.5_scaffold00023	+	METC105139	MELO3C014895	Similar to Squamosa promoter-binding-like protein 13 (Arabidopsis thaliana) (uniprot_sprot:sp|Q8LFW6|SPL13_ARATH)	AATTCAAAAGGCGAAAAAGACCCATTTCAAGACTTGGGCATGTTCAATTGGAGTGAAGG(A/T)GGCAGAAATCCAACAAGTCTTGTTTATGGATTGGGTTTGGGGAAAGTTTTCTGGAGAACCCAATTTTCCGGAAAACAAGCAGAACCCACCCTCCA	5´UTR
	[43]	CMPSNP1167	C/G	6	3614702	25.6	CM3.5_scaffold00006	+	METC123147	MELO3C006486	Similar to Predicted protein (Populus trichocarpa) (uniref90:UniRef90_A9PG39)	CTGAAGATGATGAACAGTCCTATTTGAACTTCCATTCCAATGATGATGAAGAAGATGGTTCACATGTGACATATAGAAATAGAGGAAGGCAACTGATGGG(A/T)AACAGGAATGTTGGTACTAACATGACCCCTCTGAGGTCATTAAGATATGTTGATCCTGGATGGGAACATGGTGTGGCTCAAGATGAAAGGAAGAAGAAGG
	[43]	CMPSNP433	G/T	6	4136411	32	CM3.5_scaffold00006	+	METC114347	MELO3C006555	Similar to NEDD8-activating enzyme E1 catalytic subunit (Arabidopsis thaliana) (uniprot_sprot:sp|O65041|UBA3_ARATH)	AATTCACGGACTGGTAAAAACGAAATCAAAGAGAAATGAACTTCAGATAGTTGCATGTG[C/G]AACCAAAATCTCCCAGTCAAAAACGAAGAACCAAACAGCTCTGGAATCAATGTCACTCTTC
E4/E8	[34, 35]	E4/E8	A/T	6	5691877		CM3.5_scaffold00006			MELO3C006750	Similar to hAT dimerisation domain-containing protein (A.thaliana) (tair10_pep:AT3G17450.1)	CTGAAGATGATGAACAGTCCTATTTGAACTTCCATTCCAATGATGATGAAGAAGATGGTTCACATGTGACATATAGAAATAGAGGAAGGCAACTGATGGG(A/T)AACAGGAATGTTGGTACTAACATGACCCCTCTGAGGTCATTAAGATATGTTGATCCTGGATGGGAACATGGTGTGGCTCAAGATGAAAGGAAGAAGAAGG	G118G
	[43]	CMPSNP3	A/C	6	5926527	43.2	CM3.5_scaffold00006	+	METC117133	MELO3C006782	Similar to Protein transport protein SEC23 (Ustilago maydis) (uniprot_sprot:sp|Q4PE39|SEC23_USTMA)	CCACATTTTTGCCGGATTGAGGACAAAGAAATTGAATTTTACAATGATTTTCACATAAT[A/C]GCACTTGGTCTTGATTCAATTGAAGCTCGAAGTTACATCAATTCTGTTGCTTGTAGCTTCC
	[43]	CMPSNP295	C/G	6	8843877	49.6	CM3.5_scaffold00006	+	METC116431	MELO3C025417	Similar to Polyubiquitin 10 (Arabidopsis thaliana) (uniprot_sprot:sp|Q8H159|UBQ10_ARATH)	ATACCACTGTTCAATATGCTCTTCCTCAATCCACTCATCCTAATCCTGCTCTGGATTCT[T/G]CCCAACAGGCGAATCCCTCCCCGGTTTTCCTTTTTCTGCTTGATACTTGCATGATCGAGGA
	[43]	CMPSNP292	C/T	6	10966637	49.6	CM3.5_scaffold00042			MELO3C020296	Similar to 2-isopropylmalate synthase 2, chloroplastic (Arabidopsis thaliana) (uniprot_sprot:sp|Q9C550|LEU12_ARATH)	TCCTCTCCAGTTCCCCTCTAAGTAAGTCTTCCCTGTTCTTTGTTCCTTCCCCATTAATT(C/T)CTTCCTCAGTTCCTCTCTCACGGTTACCCCCACTGTACAATACACTCCATTTCTTTTTCCT
	Melonomics/Melogene	PUB21VI2	A/G	6	12109715		CM3.5_scaffold00042	+	METC116677	MELO3C020245	Similar to U-box domain-containing protein 21 (Arabidopsis thaliana) (uniprot_sprot:sp|Q5PNY6|PUB21_ARATH)	ACATGTGGGTTTATTGGAGGAGATTTTATTGGTTTTGACTTGTATATTTCCAGTCGCCATTGAAGGCATATCTAAGCTTGGATCTGCGG(G/A)TTCTTTGAAATGCTTGGTTTCCTTCTTAATCGGTAAAGATCTCTCTCCCAAACAGAGCGCAGTTTTTGTTCTGAAAGAACTCTTGGCAGC
	Melonomics/Melogene	PUB21VI1	A/G	6	12109775		CM3.5_scaffold00042	+	METC116677	MELO3C020245	Similar to U-box domain-containing protein 21 (Arabidopsis thaliana) (uniprot_sprot:sp|Q5PNY6|PUB21_ARATH)	AGGAACTGGGGATGTTTTAGCAGCCTCGTTTGAGCATTTTGCTGGTGTTTCGATTGAGAAACATGTGGGTTT(A/G)TTGGAGGAGATTTTATTGGTTTTGACTTGTATATTTCCAGTCGCCATTGAAGGCATATCTAAGCTTGGATCTGCGGGTTCTTTGAAATGCTTGGTTTCCTTCTTAAT
SlSBP	[23]	SlSBPex3	A/C	6	17171068		CM3.5_scaffold00023	+	METC105139	MELO3C014895	Similar to Squamosa promoter-binding-like protein 13 (Arabidopsis thaliana) (uniprot_sprot:sp|Q8LFW6|SPL13_ARATH)	GTTCTGTTCGTCTTCTAGACTTGTTTTTCGAATCATGTTTTCTTTGCAATTTTCTGTGTTCTTACATATCCTAGATCATTTTGAGTCTTGATGCTGGACTT(A/C)TATACTTTGAGATGAATGTTATCTTT	3´UTR
	Melonomics/Melogene	MLO1116709.1		6	22138975		CM3.5_scaffold00028			MELO3C016709	Similar to MLO-like protein 11 (Arabidopsis thaliana) (uniprot_sprot:sp|Q9FI00|MLO11_ARATH)	AGTCCAAGGGAAAGGAAGTACCCAAATGGCGCGCGACCGAATCGAGCAGCGACGTCTGGGTATTGGAAGGCGACGGGGACGGATAAGCCGGTGTTGGCC(T/G)CGGATGGAAGTAATCAGAAAGTTGGGGTGAAAAAGGCGCTAGTATTCTACGGCGGAAAGCCGCCTAAAGGAATCAAAACCAATTGGATTATGCATGAATATAGGTTGGCGGATAATAAGCCwTGTATCAATAAGCCTCCTGGCTATGATTTGGCCAACAAGAAAAACTCTTTGAAG
	[43]	CMPSNP1021	A/C	6	25893671	57.6	CM3.5_scaffold00023	+	METC116999	MELO3C014061	Similar to WPP domain-interacting protein 2 (Arabidopsis thaliana) (uniprot_sprot:sp|Q9FH18|WIP2_ARATH)	AATTCAAAAGGCGAAAAAGACCCATTTCAAGACTTGGGCATGTTCAATTGGAGTGAAGG(A/T)GGCAGAAATCCAACAAGTCTTGTTTATGGATTGGGTTTGGGGAAAGTTTTCTGGAGAACCCAATTTTCCGGAAAACAAGCAGAACCCACCCTCCA
	[43]	CMPSNP1038	C/T	6	25924667	57.6	CM3.5_scaffold00028	+	METC118262	MELO3C014056	Similar to Scarecrow-like protein 28 (Arabidopsis thaliana) (uniprot_sprot:sp|Q9CAN3|SCL28_ARATH)	AGTCCAAGGGAAAGGAAGTACCCAAATGGCGCGCGACCGAATCGAGCAGCGACGTCTGGGTATTGGAAGGCGACGGGGACGGATAAGCCGGTGTTGGCC(T/G)CGGATGGAAGTAATCAGAAAGTTGGGGTGAAAAAGGCGCTAGTATTCTACGGCGGAAAGCCGCCTAAAGGAATCAAAACCAATTGGATTATGCATGAATATAGGTTGGCGGATAATAAGCCwTGTATCAATAAGCCTCCTGGCTATGATTTGGCCAACAAGAAAAACTCTTTGAAG
	[15]	A_38-F04	A/G	6	27342342	70.7	CM3.5_scaffold00021	+	METC117880	MELO3C013940	Similar to Peroxisome biogenesis protein 19-1 (Arabidopsis thaliana) (uniprot_sprot:sp|Q9SRQ3|PE191_ARATH)	GGCACCTGTGCTAATGATGCTGACCAGTCTTGTGCTGCTGAAAGTGGTTTTAATGATAG[T/G]GTATCCATTTCACCGGCTGCTAAGGGAAAGGATTTAAGTGGAGAAGCTGTGAATTCACCTC
	[15]	AI_13-F02	A/G	6	28615006	85.3	CM3.5_scaffold00021	+	METC111777	MELO3C013816	Similar to Vacuolar protein sorting-associated protein 25 (Arabidopsis thaliana) (uniprot_sprot:sp|Q8VZC9|VPS25_ARATH)	AGCTCGGCCAGGTTGAAAATTGAGGAGATGTTTGGGAGGGAGATAAGGAACATGATAGC[A/G]TGTGAAGGAAGGGAGAGGTATGAAAGACATGTTGGATTCAAGAAATGGAAGAAGGATATGG
	[43]	CMPSNP378	C/T	6	29015336	86.9	CM3.5_scaffold00021	+	METC111200	MELO3C013766	Similar to Translocase of chloroplast 34 (Pisum sativum) (uniprot_sprot:sp|Q41009|TOC34_PEA)	CAAAAAGTTTCGAAGGAATCGCATGTTTCTGAAGCTCTTGATAAGCTCAGAGAGCAGAC[T/C]AGAGAGGCGGTTAAGGGGCTTGAATCAGTGTCAGGTCCTAAACCTGGTGTGAA
	Melonomics/Melogene	MLO813709	C/G	6	29406800		CM3.5_scaffold00021	+	METC113399	MELO3C013709	Similar to MLO-like protein 8 (Arabidopsis thaliana) (uniprot_sprot:sp|O22757|MLO8_ARATH)	CGTTCCAAGTTTGTGAAGAACATTTTCCAAGACAATGGAAATAAGGACGAAAAAGAAGCAAACAGCAGCAACAGCCCAGGTGGGTGTGTTATCGAGATCCCTGGA(G/C)TGGGGGCTGCCGTCTCCACCGGACGCGGCGACGCCAGTAAATAAAAGGCAGAAGCAAAGACAAAAAACAGACAT
CNR	[31]	CNR	A/G	7	135288		CM3.5_scaffold00029	+	METC131517	MELO3C017069	Similar to Squamosa promoter-binding-like protein 14 (Arabidopsis thaliana) (uniprot_sprot:sp|Q8RY95|SPL14_ARATH)	CTGCTGCACTGCTGGCAGAACCTCTGCATCTGTTTAGCAACTAGGGCTTTGGAGGATTTGCT(A/G)TGGAGCTCGCAAACTTTGTGTCTGCGGTGATAGTCTTTGGCATTGGAGAGATCTTCCTTACAATTATCGACTTGGCACATAGGGTAGGTGACAGAGGCGG	H135H
	[15]	AI_05-F11	C/G	7	914053	4.9	CM3.5_scaffold00029	+	METC113158	MELO3C016948	Similar to Transmembrane protein 85 (Danio rerio) (uniprot_sprot:sp|Q6P011|TMM85_DANRE)	AACACCATTTTGTCTACTAACGACAGGGAAACCAACAGAGAATCATTGAGCCACTTGTT[C/G]ATGATCGAACTTCATGGATGGATGGATGGATTGCTCGYGTTGTGCATGAACGTGATTATAA
	[43]	CMPSNP249	C/T	7	1345253	11.3	CM3.5_scaffold00029	+	METC117689	MELO3C016895	Similar to Puromycin-sensitive aminopeptidase (Homo sapiens) (uniprot_sprot:sp|P55786|PSA_HUMAN)	CTCTGGTTCTGTTGCAATCGATATCGATATCCTTTCCGATACTCGATTTTTAGTTCTCA[A/G]TGCCGCCGACCTTCTTGTTCATGATGCTTCTGTCTCCTTCGCCAATCAGAAATCCTCCAAG
VvRTE1	[63][59]	VvRTE1ex1	A/G	7	1540974		CM3.5_scaffold00029		METC111601	MELO3C016410	Similar to Transmembrane protein 222 (Homo sapiens) (uniprot_sprot:sp|Q9H0R3|TM222_HUMAN)	CTGGGCATTGCCATGGTTGGATGGCCGTTCTTGATTGGTCTGTTGTCGCTTTCGCTCCTTTTGGTTGGTTGGTTTGTTCTGGGTACTTATTGTATAAAA(A/G)CCTGCTGGAATGTTAGATTTGGATGAACATTTGTAGTTGAGAATCAGCTGAGTGATGGTGCTCTATCTATCCATTCTTGTTTGCAACTTCGAGAGAAAAT	S231G	tolerated
	[43]	CMPSNP579	A/T	7	4316372	30.5	CM3.5_scaffold00081	+	METC105687	MELO3C025675	Similar to Uncharacterized sodium-dependent transporter yocS (Bacillus subtilis) (uniprot_sprot:sp|O34524|YOCS_BACSU)	TTCCCCCGTTGCCGTAAACACTGAACTGAGCTTCACAGTCACGTCATTGTCGAAGTTTC[A/T]TTCATTCATTCTTTGTTTGGTCGTCGCCGAGACATAGAGAATGCAGTCTCTTCCATCAGAT
VvRTE1	[63][59]	VvRTE1ex2	C/T	7	4417411		CM3.5_scaffold00027		METC111601	MELO3C016410	Similar to Transmembrane protein 222 (Homo sapiens) (uniprot_sprot:sp|Q9H0R3|TM222_HUMAN)	GTATATAATACGCCATAyGAACTGCACGGCACAATAACATAGATTTGGACAAATACATCAAAGAAAACCAATTGACCTCCACTTAACTCGCAGAA(C/T)CCAATGTGTAATACATTTTACAACTGAACCAAATTTTTGAAGACGTAAGTACCGAGAATGAACCAACCAACCAAGAAGAAAGTGAAGAATGCCAAGAAGGTAAGA	3´UTR
VvRTE1	[63][59]	VvRTE1ex1.2	A/T	7	4419157		CM3.5_scaffold00027		METC111601	MELO3C016410	Similar to Transmembrane protein 222 (Homo sapiens) (uniprot_sprot:sp|Q9H0R3|TM222_HUMAN)	GATCTTCATATGCTGAGCAATATTTCCTTCAATCATGAGCTGATTCTCAGGATCCTTATTTGATTCCATTTCCAAACTCATAAAATGCTGCCAATCAGAACA(A/T)TTTTGGTGAAGAATCCAAGAACGCAACTTCTGATCACCGATCAATTTGATCGGTTTCTACAGTTG	5´UTR
	[43]	CMPSNP262	C/T	7	5264262	30.5	CM3.5_scaffold00081	+	METC104619	MELO3C025608	Similar to Ethylene-responsive transcription factor 4 (Arabidopsis thaliana) (uniprot_sprot:sp|O80340|ERF78_ARATH)	TCACAATATGGCTGCCGGAGACCGGTCGACATCCGCCGCGCCGCCCAATTCCAAAGAGA[T/C]CCGCTACAGAGGCGTCAGAAAGAGGCCGTGGGGTCGCTACGCTGCCGAAATCCGGGACCCA
	[43]	CMPSNP1009	C/T	7	11066662	32.1	CM3.5_scaffold00035	+	METC112780	MELO3C018906	Similar to Kanadaptin (Homo sapiens) (uniprot_sprot:sp|Q9BWU0|NADAP_HUMAN)	GGTGAAGGAAAACTTATATATTTTAGAAACACTCTTTCATTTCCACAGTCTCTCTTCCG[T/C]TCTATTAGCACGCTTGAGATGACGACCGACATGGGACCTCCACCGCCAAGAAACACTTTCT
	[43]	CMPSNP287	C/T	7	19316477	35.3	CM3.5_scaffold00027	+	METC112119	MELO3C016255	Similar to Ankyrin repeat-containing protein, putative (Ricinus communis) (uniref90:UniRef90_B9T0X8)	TCTTTAATCACCACCGCCGATTTTTCCCTTCAACCATTTGTCTAATTGGAATCCGAAGC[T/C]CCATTTGTTGTTTCTTCAAATTTTCCCTTTTGCATCATCATTCAATCGATTAGGCTTTTTC
CmACS1	[58][52]	CmACS1ex4	G/T	7	20278512		CM3.5_scaffold00027	+	METC121797	MELO3C016340	1-aminocyclopropane-1-carboxylate synthase activity	CTGTCGTTGCATGCGCTCGTAAGATGTCGAGCTTTGGCCTCGTCTCCTCGCAAACTCAATATTTGATTGCATCGATGTTGTCGGATGATGT(G/T)TTTGTCGACAACTTTCTTGCTGGGAGTGCTGAAAAACTTGCTGTGCGTCATCGTAACTTCACAAAAGGGCTTGCTCAGGTT	V331V
CmACS1	[58][52]	CmACS1ex5.1	A/G	7	20278776		CM3.5_scaffold00027	+	METC121797	MELO3C016340	1-aminocyclopropane-1-carboxylate synthase activity	AGGTTGGTATTGGATATTTGAAAGGGAGTGGAGGATTATTTTTATGGATGGATTTGCGTCATCTTTTGAAAGAGAAGACATTGGA(A/G)GCAGAAATGGCGTTATGGAAAGTGATTATCAATGAAGTTAAACTAAATGTTTCACCAGGTTCTTCATTCCATTGCTCAGAGCCAGGATGGTTTAGGGTTT	E385E
CmACS1	[58][52]	CmACS1ex5.2	C/T	7	20278953		CM3.5_scaffold00027	+	METC121797	MELO3C016340	1-aminocyclopropane-1-carboxylate synthase activity	TTAGGGTTTGTTTTGCAAATATGGATGACAGTACAATGGACATTTCCATCACTAGAATTAGAAACTTCGTGCTTCAAAACAAGGAGGTAACAACAAAGGT(T/C)AAGAAACAAAAATTCTGCTGGCGTCAAAGCAGCCTCGAACTTCGATTGTCATCTCGAAGACTCGAAGACATCATGTCACCACACTCGCCGTTGCCTCAA	V449V
VvRTE1	[63][59]	VvRTE1ex1.1	C/T	7	20757730		CM3.5_scaffold00027		METC111601	MELO3C016410	Similar to Transmembrane protein 222 (Homo sapiens) (uniprot_sprot:sp|Q9H0R3|TM222_HUMAN)	ACCACAACAAATGGTAAGAACGTTCGGATAACAGCTCCTTTACTGACCCAGCGACCCTTGAGAAAGATCAGAGCTGCAAGGTTCACCACATTCCATCCACC(C/T)GTGCGAAAGCCAAGTCTGTTCAGATTATTAGCCACAAAGGAATGACAATTGCATGTCAAGAGATTGTAGGATCGGTGTTGGAACTCTTGAGTGCTCCTG	T156T
	[43]	CMPSNP56	C/T	7	21026180	43.3	CM3.5_scaffold00031	+	METC117651	-	-	ATATTATTTAAATCACCGTTCGTGGGTGCGTCCATTCGCGACTACTTACTAGACAATAC[A/G]ACTCTTCTACCCAAATCGACATATAGCTTTCAATTTGGCGCATTTGACTTTCCTATTCTTT
	[43]	CMPSNP465	A/G	7	23256928	59.4	CM3.5_scaffold00031	+	METC087196	MELO3C017817	Similar to Transaldolase (Renibacterium salmoninarum (strain ATCC 33209 / DSM 20767 / IFO 15589)) (uniprot_sprot:sp|A9WT40|TAL_RENSM)	TCAGGTCTCAGCGACCTTTCTAGAGTCACAAGTGTTGCTTCCTTCTTTGTAAGTCGAGT[T/C]GATACCCTTATCGACAAATTGCTTGAGAAAATTGGAACCCCAGAGGCCCTTGATCTGCGAG
CmSUS3	[12]	CmSUS3.2	G/T	7	24107227		CM3.5_scaffold00031	-		MELO3C017942	Similar to Sucrose synthase 2 (Pisum sativum) (uniprot_sprot:sp|O24301|SUS2_PEA)	ACATGTTCATCATTTTGTTCTGGGCCATATAATAACTTCTCCAGTGAATCATGCAAGGCTGTAAGCCTCAACTGCTTTTCAGT(G/A)TAGGGAAAATAAATAGTCRTGTCTGCTCCAGGAGAGACTATATTGAACTTTGGGTCAAAGACATCAATTCCATGGACAACTCGATAGAG	Y537Y
CmSUS3	[12]	CmSUS3.1	C/T	7	24108017		CM3.5_scaffold00031	-	METC099376	MELO3C017942	Similar to Sucrose synthase 2 (Pisum sativum) (uniprot_sprot:sp|O24301|SUS2_PEA)	TACCTCTCGTAAATTCTTCGGAGCCCCGCTTCAGAGATACGGATCCAATGACTTGGATCCTCCTTGCACTTCTCAAAGAAATCTACTAAAAGAGTACTAGC(T/C)TGGTCTGGATGATAAGGGTCGATGTGAAATCCAGATATGCCATGTTCAATGATTTCAGCAGGACCACCATGGCAAGTAGCA	Q721Q
	[43]	CMPSNP415	C/T	7	24597629	72.2	CM3.5_scaffold00031	+	METC101581	MELO3C018027	Similar to Pyruvate kinase isozyme A, chloroplastic (Ricinus communis PE=1 SV=1) (uniprot_sprot:sp|Q43117|KPYA_RICCO)	AGGTATCCGAGTGGGTGATTCAATTGTAATTGATGGGGGAATGGCAACCTTTGAAGTTA[T/C]TGAAAAGATTGGGAATGATTTAAGCTGCAGGTGCACAGACCCAGGTTTATTTCTTCCCCGG
	[43]	CMPSNP12	C/T	8	616427	0	CM3.5_scaffold00007	+	METC118197	-	-	AAGCAAATTAATCCAGTTTTTGAAGCTCTCTTTTTAGTGGGTTTTGAATCTCTTGAGCC[T/C]TTAAATTTAGTGTTTGCCTCTTTGTTTGAGTTCGCTGCTAAAGGTCTATGGCGCTAGTTAT
	[43]	snpSYP1.1	G/A	8	1224645		CM3.5_scaffold00068			MELO3C024589	Similar to Syntaxin-121 (Arabidopsis thaliana) (uniprot_sprot:sp|Q9ZSD4|SY121_ARATH)	TTAAAGATAATTCGTTTGAAAAGTCGAACCTTCATCACTTTCTTCAATTTCCACGTTCATGGATGCAACCATTACAGCTCCTCCATTGACTACACACC(G/A)TCATTAAATCCCCAATTTCCATTCCATTTCGCTCTTCATTTCATTCAAAATCAGAGTAAAAACTTAGAACTGATCACAATA	5´UTR
	[43]	CMPSNP766	A/G	8	1711781	4.8	CM3.5_scaffold00007	+	METC117814	MELO3C007248	Similar to Putative uncharacterized protein (Ricinus communis) (uniref90:UniRef90_B9S936)	AGTTCATGGTATGGCTATGAATAAACTTGGAAGGACCTACACATTTGGAGTGTCATCAG[T/C]TTGATTTGCATCAGGGTTTTGAGCACAACTTTTACTCTGTCCTTAATGGTAGAGGATTGTG
CmACO3	[52]	CmACO3ex2	A/G	8	2720911		CM3.5_scaffold00007	+	METC104148	MELO3C007425	1-aminocyclopropane-1-carboxylate oxydase activity	GCCATCTTCCTGTTTCAAACATGTCAGAAATTGGTGATCTGGATGAGGAATACAAGAAGGTGATGAAGGAATTTGCAGATGAATTGGAGAAATTAGC(A/G)GAGGAAGTTCTGGATTTGTTGTGTGAGAATCTTGGGCTTGAAAAAGGGTATTTGAAAAAAGTGTTTTATGGATCAAAAGGC	A126A
	[43]	CMPSNP718	A/T	8	2720980	11.2	CM3.5_scaffold00007	+	METC104148	MELO3C007425	1-aminocyclopropane-1-carboxylate oxydase activity	TCCTTCATCACCTTCTTGTATTCCTCATCCAGATCACCAATTTCTGACATGTTTGAAAC(A/T)GGAAGATGGCGTAGAAAAAAAGTGCTTTCCCAGTCAGTGTCGTTAATCTCAGTTTCCACTG
CmACO3	[52]	CmACO3intr1	G/T	8	2721913		CM3.5_scaffold00007	+	METC104148	MELO3C007425	1-aminocyclopropane-1-carboxylate oxydase activity	TTAACTTTAAAATAATGAATATGTGTGTCTTTATGTTTCTGAATTATGGTTTTTATTCAGA(T/G)TGGAAAATAGACTAATTACTTTGTATACAAACTTGTATGATTTTG	3´UTR
	[43]	CMPSNP97	A/G	8	4063802	19.2	CM3.5_scaffold00007			MELO3C007609	Similar to Subtilisin-like protease (Arabidopsis thaliana) (uniprot_sprot:sp|O65351|SUBL_ARATH)	AGTCTTGGAGACGCCAAGAACTTCTCCGGCGTTTCACTTTATCGAGGCAAGTCGTTGCC[A/G]GGAACATTGTTGCCTTTTATTTACGCAGCTAATGCGAGTAACTCGGGTAATGGCAATTTGT
	[43]	CMPSNP44	A/G	8	4426648	22.4	CM3.5_scaffold00007			MELO3C007657	Similar to AP2-like ethylene-responsive transcription factor ANT (Arabidopsis thaliana) (uniprot_sprot:sp|Q38914|ANT_ARATH)	CCAACACTACCAACAAAAAACCCAGCTCTCTGTTTGAAGAAAGCAAGAGAGGGGGTTTA[A/G]ATGGAGCAAATAGAATTAGCGTTGGGGGGTCATGGCATGCCTTTGGTATCTATAGGGATTT
CmaACS2 (C. maxima)	[58][52]	pCmaACS2	C/T	8	4470930		CM3.5_scaffold00007		METC084798	MELO3C007662	1-aminocyclopropane-1-carboxylate oxydase activity	AAAAATGAAGATGCTTTCCACAAAAGCCACGTGCAATTCCCACGGTCAAGATTCCTCCTACTTCT(C/T)AGGATGGGAAGCTTATGAGAAAAACCCCTTTGATGAGACTTCTAATCCC	5´UTR
	[15]	PSI_25-H03	C/G	8	4904278	59.4	CM3.5_scaffold00022			MELO3C014237	Similar to 60S ribosomal protein L12-1 (Arabidopsis thaliana) (uniprot_sprot:sp|P50883|RL121_ARATH)	CCCTTCGATTTCCGCCTCCGTCCTTCGCCTCTGAACTCAGAACTTCTATCCAAGTAATC[C/G]CGTTATTCAATTATGCCGCCCAAGCTCGATCCTTCCCAGGTCGTCGAGGTTTTCGTCCGAG
	[15]	AI_21-D08	T/C	8	5350603	28.8	CM3.5_scaffold00007			MELO3C007784	-	TTTTTCTACGTCTTGTGTAAATTTTTGAACTTCCTTTGGTGATGTGATCTGGCTAGAAA[T/C]GAAACTAAGGAAGGTAGAAAGAATTTATGGGTTATATTTTCTTTTTTCTCTCTTCGTCTCC
	[43]	CMPSNP181	T/C	8	6343604	35.2	CM3.5_scaffold00007			MELO3C007933	Similar to Whole genome shotgun sequence of line PN40024, scaffold_349.assembly12x (Fragment) (Vitis vinifera) (uniref90:UniRef90_E0CU57)	TCTGATAACAATCCGGCAATGGCTACCGGCGTTCATCATTCTCGTCATTCCGGTCAAAA[T/C]ATAAGTAGCCCTAAATCACGCCGCTCTCCACGTCCAGTGTCGTCGCCGTGGACTCAGATTG
	Melonomics/Melogene	MLO87979.1	G/T	8	6581283		CM3.5_scaffold00023	+	METC114249	MELO3C007979	Similar to Squamosa promoter-binding-like protein 13	AATTCAAAAGGCGAAAAAGACCCATTTCAAGACTTGGGCATGTTCAATTGGAGTGAAGG(A/T)GGCAGAAATCCAACAAGTCTTGTTTATGGATTGGGTTTGGGGAAAGTTTTCTGGAGAACCCAATTTTCCGG AAAACAAGCAGAACCCACCCTCCA
CmINH2	[12]	CmINH2.2	A/G	8	7196178		CM3.5_scaffold00007			MELO3C008049	Similar to Putative uncharacterized protein (Vitis vinifera) (uniref90:UniRef90_A5BEQ8)	GTAATAAACTTGTTTGTCTTTTTAGGTGAAACGTTGATGATGTGTTTTTCTTTAAGGGATTTAGTTTAATGACTCTTTTATTTGTTAAAAGTTAATTT(A/G)TTTCTTCTATATTATATTTGAGATCTCATGTATTTGAATTAGGTCTAGTAAAGTTTGAGTACGAGCTTTATTTGATGTTGTAAACTTATAGAGGATTTTGTATTTTTGTCATTCTTTTTTTCAGTTTTGAGTCATGATGGA	3´UTR
CmINH2	[12]	CmINH2.1	G/A	8	7196707		CM3.5_scaffold00007			MELO3C008049	Similar to Putative uncharacterized protein (Vitis vinifera) (uniref90:UniRef90_A5BEQ8)	ACCCTAATCCAAAAAACATGCACAAACACTCTTTACTACAAACTTTGCATGTCATCCCTTAAATCCGACCCTTCCAGCCTCACTGCCGACACCAAAGGCCTCGCCATCATCATGGCTTCTATCGGTGCC(G/A)CTAACGCCACCGCCACCTCCACCTACCTCTCATCTCAGCTCCCTACATCCTCCTCCGCTGCCACCAACGCCAACAACAACAAAACAAAACTGTTGAGACAATGCTCCGAA	A76T	tolerated
CmINH2	[12]	CmINH2.3	G/A	8	7196734		CM3.5_scaffold00007			MELO3C008049	Similar to Putative uncharacterized protein (Vitis vinifera) (uniref90:UniRef90_A5BEQ8)	TTACTACAAACTTTGCATGTCATCCCTTAAATCCGACCCTTCCAGCCTCACTGCCGACACCAAAGGCCTCG/ACCATCATCATGGCTTCTATCGGTGCCGCTAACGCCACCGCCACCTCCACCTACCTCTCATCTCAGCTCCCTACATCCTCCTCCGCTGCCACCAACGCCAACAACAACAA	A67T	not tolerated
	[15]	F013	A/G	8	9758915	48.1	CM3.5_scaffold00058	+	METC113486	MELO3C023127	Similar to 40S ribosomal protein S28 (Zea mays) (uniprot_sprot:sp|P46302|RS28_MAIZE)	CGAAACTTCAATATATTTTTCACAGAAACTCCTTGTAAGAACCAAAATAGTTTGACAAT[T/C]CAAATAAACTATCCGTCCAGTTCAAACATTCTATCTTAGAATCAAAGGTACGAGACAAAAT
	[43]	CMPSNP1066	A/G	8	23484333	79.2	CM3.5_scaffold00002	+	METC112387	MELO3C003269	Similar to Aminoacyl tRNA synthase complex-interacting multifunctional protein 1 (Cricetulus griseus) (uniprot_sprot:sp|O54873|AIMP1_CRIGR)	ATCTCCAGAAATGGTACACGGTTTCCGTTCTCATTTTGCACTACTGCATCCACTGAGCC[T/C]GTCACCAGTGACGCCTCCATTGCATCATCTTCCACATCAATGGATAAGGGCGACGATGATC
	[43]	CMPSNP553	A/G	9	121268	0	CM3.5_scaffold00051	+	METC101130	MELO3C022219	Similar to Ran-binding proteins 9/10 homolog (Drosophila melanogaster) (uniprot_sprot:sp|Q4Z8K6|RBP9X_DROME)	TTCAATTCTAGTGGGGGGCGAGCTAATCTTGATTGAAGATGAACAATCACAGTCAACAT[T/C]AGCAACAGCGTCAATAACACCACTACTTCTACTTCTCCCCAAGATCTCGGATTGCACTTCT
	[43]	CMPSNP173	A/C	9	593220	3.2	CM3.5_scaffold00051	+	METC112488	MELO3C022165	Similar to Putative uncharacterized protein (Ricinus communis) (uniref90:UniRef90_B9SHN5)	GGCAGTTTCCTATAATCCTCAAAAGTCCCCTCTGCGCCTCTGATTTTTTATACTCTGTA[T/G]TTGAATTTGAAGATTCCAGGCAGTTTGGTCAGATTTCGATTCGTGGGGTTCTTCGGTTTTC
CmSUS2	[12]	CmSUS2.2	T/G	9	1059209		CM3.5_scaffold00074	+	METC105318	MELO3C025101	Similar to Sucrose synthase 2 (Pisum sativum) (uniprot_sprot:sp|O24301|SUS2_PEA)	AGCTGGACCCCCTTGGTTTGTAGCAAAGGTTGGTAGACCACAATTCATTGCCTCAATGACTGTGAGACCAAAAGCTTCATAGAGAGCAGGCTGCACAAA(T/G)GCTCCTTTTGTGTCAGCAATGCAGCGGTAGAGTTCTCCGTTACGACGGCGATCGGTCTGTGCTGCTATCCACCTGATCTGACCTTTGAGTTGGTATTTGTCAATCAATTCATGCATCTTTCTTATCTCAGCCATTTCTTC	A671A
CmSUS2	[12]	CmSUS2.3	A/G	9	1059333		CM3.5_scaffold00074	+	METC105318	MELO3C025101	Similar to Sucrose synthase 2 (Pisum sativum) (uniprot_sprot:sp|O24301|SUS2_PEA)	CCTTTTGTGTCAGCAATGCAGCGGTAGAGTTCTCCGTTACGACGGCGATCGGTCTGTGCTGCTATCCACCTGATCTGACCTTTGAGTTGGTATTTGTCAATCAATTCATGCATCTTTCTT(A/G)TCTCAGCCATTTCTTCTCTATCCTTTGATTTGGAAGGATCAAAGAACCCTCCAACCACAACAAGATTCACCAAATTTCTCAGCTTCTCATTCTTCC	I630T	not tolerated
CmPSY	Melonomics/Melogene	CmPSY	A/T	9	1107480		CM3.5_scaffold00074			MELO3C025102	Similar to Phytoene synthase, chloroplastic (Cucumis melo) (uniprot_sprot:sp|P49293|PSY_CUCME)	GTTGGTTGTTTCTTCCAACGTTGAACTTTCCCCATCCAGCTTTGGGTTTCTTGATTCAGTTCGAGATGGACCCCAAATTCCCGATTCTTTTAGATTCTC(A/T)TCGAGAAATCGAGTGCCGAATCTGATTAACAAGAAACAGAAATGGGGGAATCATTCTCACTCTACAGAACTGAAATACCCAATTCTCCATGAAAGTGGA	S39S
	[15]	P5.64	A/T	9	1404624	8	CM3.5_scaffold00051	+	METC097881	MELO3C022069	Similar to Endo-1,3(4)-beta-glucanase 1 (Schizosaccharomyces pombe) (uniprot_sprot:sp|Q9UT45|ENG1_SCHPO)	TGAACTCAGATTCGATATCTGCGACATGAAACGTATTGAATCCAATCGAACTAAACCAA[A/T]GGCAAACCCATTTGAATACACTGAAAATGAAACAATCTACAGATTCATCTCATTCACTTTA
	Melonomics/Melogene	MLO1121515.1	A/G	9	2919892		CM3.5_scaffold00048	+	METC115042	MELO3C021515	Similar to MLO-like protein 11 (Arabidopsis thaliana) (uniprot_sprot:sp|Q9FI00|MLO11_ARATH)	GCTTTTCTATGCCAGTCAAAAGATAGCCCGTAGGATTATATTGGCCTTGATAACAATGTCGAAGCAGCAATGATAGTTACGTCGAAGCAGCAATGATA(G/A)TCAAAATTAGATTAGTGTAAGATTCAACCGAAATCAAGTGTTGAGAATATTTGAGGGTAGATGTTTATAGGAAGGAGATAC
SlHB1	[32]	SlHB1	G/T	9	3186827		CM3.5_scaffold00048	+	METC116696	MELO3C021534	omeobox protein that interact with LeACO1 promoter	AAAACCGCCGAGCTAGATGGAAGACAAAGCAGCTTGAAAGGGACTATGATCTTCTCAAATCTTCATATGATTCTTTTCGTTCTAGCTACGACTTTATTGC(T/G)AAGGAGAATGAAAGGCTCAAAGCCGAGGTA	A112A
	[43]	CMPSNP1077	A/G	9	5055985	19.2	CM3.5_scaffold00048	+	METC116836	MELO3C021658	Similar to Heat shock cognate 70 kDa protein (Petunia hybrida) (uniprot_sprot:sp|P09189|HSP7C_PETHY)	GGTGGTGAAGATTTTGACAATAGATTGGTTAACCATTTCGTGCAAGAATTCAAGAGAAA[A/G]AACAAGAAAGACATTAGTGGAAACCCCAGAGCACTAAGAAGATTAAGAACAGCTTGTGAAA
	[43]	CMPSNP320	A/G	9	8741725	20.8	CM3.5_scaffold01595	+	METC100017	MELO3C002961	Similar to Chlorophyllase-1 (Arabidopsis thaliana) (uniprot_sprot:sp|O22527|CLH1_ARATH)	AATTTGAAGTAAGTTTGATCACCGAGAAATCAGGCATATTTTCAAGTTCGAAGCCACTG[T/C]TGGTGTTCACACCCACAAGTGCAGGTTCATATCCTGTCATTTTGTTCTTTCATGGCTTCAG
CmSUS2	[12]	CmSUS2.4	C/T	9	11843682		CM3.5_scaffold00074	+	METC105318	MELO3C025101	Similar to Sucrose synthase 2 (Pisum sativum) (uniprot_sprot:sp|O24301|SUS2_PEA)	CTACAAACTTACCAAAGCATGTCTTCATATAATTTTGGTTTTGCTTCAATGCCTCTACAATTCCATCACCAATGGACTCTCCATTA(T/C)GATGATTTACGACCAAAGAAGCCATAATGTTACTATATTTGTCTCCTCACAAAAACAATAACATATAT	H9R	tolerated
	[43]	CMPSNP144	G/T	9	12437873	22.4	CM3.5_scaffold00074	+	METC132703	MELO3C025065	Similar to Plastid Tic40 (Ricinus communis) (uniref90:UniRef90_A3QSJ7)	AGCTTTCAAGACGATGATGTCTCAAATGAATTCTCAAAACAGTCCGATGAGTAATCCTA[A/C]ACTTTCGTCTGGATCACCTTTTCCAATACCTCCGACATTTGCAACTGGCACGACAGTTACT
CmAIN2	[12]	CmAIN2.2	C/G	9	19767385		CM3.5_scaffold00005	+	METC108212	MELO3C005363	Similar to Beta-fructofuranosidase, soluble isoenzyme I (Daucus carota) (uniprot_sprot:sp|P80065|INVB_DAUCA)	AATCTGTATCCAATTATTGTTTCTATTTATTTTTTTTAGGGCCAGTTCTCGATCTGTCAAAAAGCAGCTTTA(G/C)ATTCCAAATTAATGGTACTTCCCATTCATTTTTGTTCTTTCCTGGACAGTTTTGGAAATCTGGTGCCCAACGTGAATTTTCTTTTTATTTAAATTGCAATC	3´UTR
CmAIN2	[12]	CmAIN2.1	C/T	9	19767535		CM3.5_scaffold00005	+	METC108212	MELO3C005363	Similar to Beta-fructofuranosidase, soluble isoenzyme I (Daucus carota) (uniprot_sprot:sp|P80065|INVB_DAUCA)	GCCACTGTCAAAGTATGGCAGCTCAATTCTGCCTTCATTCAACCATATTTTTGAGTCCAAACTGTCTGAATAATCATTTTTCAAGTCTCATCATTTGAGATTTCACCTTTTCCTTTCAATTAGCCATTGCTTGAGTTGTAGCTTTTGGC(T/C)AATCTGTATCCAATTATTGTTTCTATTTATTTTTTTTAGGGCCAGTTCTCGATCTGTCAAAAAGCAGCTTTAG	3´UTR
CmAIN2	[12]	CmAIN2.3	C/T	9	19770655		CM3.5_scaffold00005	+	-	-	Similar to Beta-fructofuranosidase, soluble isoenzyme I (Daucus carota) (uniprot_sprot:sp|P80065|INVB_DAUCA)	GTATGGGGCAACATAAGTTGGGGCCACGCCGTTTCAAGAGATCTCATCCATTGGCTCTATCTCCCTTACGCCATGGTCCCAGATCAA(T/C)CGTACGATGTCAACGGCGTTTGGACCGGGTCCGCCACAATCCTTCCGGACGGTCGGATCATAATGCTCTACACTGGCGATACCATTGATGGA	S173P	not tolerated
	[43]	CMPSNP1035	A/G	9	19967936	33.6	CM3.5_scaffold00005	+	METC115479	MELO3C005384	Similar to At1g09815 (Arabidopsis) (uniref90:UniRef90_Q1H568)	ACTAAGGGAGCTGTCATCAGCAAACATTCTAAGCCCATTCATATCACAGGAAAAGTGAT[T/C]ATCGTTTCAGCTAGGGGCTGAACCATTTTGTCCAAAAGCATAAGCACAGCGTACACTTCAT
	[43]	CMPSNP159	A/G	9	20540899	36.8	CM3.5_scaffold00005	+	METC116882	MELO3C005448	Similar to Putative uncharacterized protein (Ricinus communis) (uniref90:UniRef90_B9S1W7)	CAAAAGCCATAAACTTGGAGTAGAAGAAGAGAGAATCCAAGCAAACGGTAAATACAAAC[T/C]TGTGATGATAGCTTCAACACCTCTGCCGCCATGGCAGCCACCGCTTCTAGCTCCATTGAGA
CmERF1	[14]	CmERF1	A/T	9	20664560		CM3.5_scaffold00005		METC100747	MELO3C005466	Similar to Ethylene-responsive transcription factor ERF106 (Arabidopsis thaliana) (uniprot_sprot:sp|Q9LY05|EF106_ARATH)	TAAGTTGAACTTTCCGTTGGATGCCGGAAAGTCTGACCCGCCGCCGGGGAATGGCCGGAAGAAGAAGAGACGTGAGACGAATTTGAATGCTTAATGAATA(A/T)NNNNNNNNNNNNNNNNCACTTTTTATAAAATCTTTGAACAAATCTTCATTGTGGACTAATCATGAATTTGTATATGAATTTCTAAATACACTNNNNNNNNNNNNNNNNNNNNNGTCTAATTTCGTATGCATAGTCAA	3´UTR
MdERF2	[61]	MdERF2	A/G	9	20866609		CM3.5_scaffold00005	+	METC129684	MELO3C005502	Similar to Ethylene-responsive transcription factor 1A (Arabidopsis thaliana) (uniprot_sprot:sp|O80337|EF100_ARATH)	GGCTTTGCTTAATTTCCCCCTCCGTGTCAACTCCGGCGAGCCCGAACCAGTTCGGGTGACATCGAAGCGATCGTCGCCGGAGGTATCTTCGTCGCCGAA(A/G)CGAAGAAAGAAAGTTGGGTCTGCCGTGGACAGTGTAGGAGTACAAGTGGAGCAACAAGTGGCAAGCTTTACACATGGAGGACAGCTGTTTGTTAGCCAA	K218K
CmVPELIKE3	Melonomics/Melogene	CmVPELIKE3.2	C/T	9	21406361		CM3.5_scaffold00005	+	METC092699	MELO3C005564	Similar to Vacuolar-processing enzyme (Ricinus communis PE=1 SV=1) (uniprot_sprot:sp|P49042|VPE_RICCO)	TAATTTGAATACAGGATCTCATGTAATGGAATATGGAAACTCAAGCATTAAAGCAGAGAGGCTGTACTTGTATCAAGGATT(T/C)GATCCGGCTTCAGTGAACTTGCCTCCTTACAATGGCCGGCTCGAAATGAAGAGTATGGAGGCAATTAACCAAAGAGATGCAGACATCTTCTTCCTTTGGCAAATG	F330F
CmVPELIKE3	Melonomics/Melogene	CmVPELIKE3.1	A/G	9	21406808		CM3.5_scaffold00005	+	METC092699	MELO3C005564	Similar to Vacuolar-processing enzyme (Ricinus communis PE=1 SV=1) (uniprot_sprot:sp|P49042|VPE_RICCO)	GGTGATCTATGTAGAAGCATGTGAGAGTGGGAGTATCTTTGAGGGCATAATGCCAA(A/G)GGATCTGAATATTTATGTAACTACAGCCTCAAATGCTCAAGAGAGTAGCTTTGGAACTTACTGTCCTGGTATGCAACCGGCACCACCACCGGAGTACATGACATGCTTAGGA	K230R	tolerated
	[43]	CMPSNP1133	A/G	9	23050179	59.2	CM3.5_scaffold00005	+	METC128283	MELO3C005781	Similar to Phosphoribosylformylglycinamidine cyclo-ligase, chloroplastic/mitochondrial (Vigna unguiculata) (uniprot_sprot:sp|P52424|PUR5_VIGUN)	TCAACCGATTATCGTATTCTCGCCGCCGATCGCCTCAAGATCAAGGCATTCTTCGTTCG[A/G]TTTTCTCATCTCCAACTCTTGGATCCTCCACCGGAGTCGCTTACTCTCTTCTACCTCCCTC
	[43]	CMPSNP890	G/T	9	23504582	64	CM3.5_scaffold00005	+	METC116843	MELO3C005833	Similar to Predicted protein (Populus trichocarpa) (uniref90:UniRef90_B9I699)	TTTTACCAACCATGGCCACTTCACTCATCGCTGCCCTTTCTTCAAACCTAAAACTTCCT[A/C]TTCTCTCTGCAATTTCATCTTCCCCTTCAACCTTTCGACTCCAAACCCAAACCGTTCCATT
	[4]	psi36-839	A/G	10	439853	0	CM3.5_scaffold00016	+	-	-	-	TAATTTTTTAAGAGTATTTTAAACAATTTTCAAAACAAGAAGAGTTTGAACATAAATGA[A/G]CTTTTTCAAAAATATTTTTTTGAGGTAATAAATAAATTTCATTCTGATTTAAAATTCAAACATC
	[4]	psi36-10864	A/G	10	449858	0	CM3.5_scaffold00016	+	-	-	-	CGTTAATGAGTTACCATTGTTGGTTGTAACAGTTTGTAAAACAGCTTGATTGGCTTA[A/G]TCCATTTAAACCCATTATATATAGGGCATTCATCACTTTGATCTTTTTAAGTGGAGTTTGTTACTCGATAAAAC
	Melonomics/Melogene	MLO1212438.1	C/T	10	473116		CM3.5_scaffold00016	+	METC104082	MELO3C012438	Similar to MLO-like protein 12 (Arabidopsis thaliana) (uniprot_sprot:sp|O80961|MLO12_ARATH)	TTTGCCAAATGATTTAGCAATGGGAGATGGGATCATCCAGATCAGATATTCTTGCATGTT(C/T)TTCATGTACAGGGCAGCAGCAAATACTACATCTGTATAATCTTTATACACTCGAGAACAATATGATCAACTACTTCATAGCAACTACCTTCTCTTATTGTGCTTCATATAGGCAGAAAA
	[43]	CMPSNP172	C/T	10	1173508	1.6	CM3.5_scaffold00016	+	METC086123	MELO3C012335	Similar to Uricase-2 (Phaseolus vulgaris) (uniprot_sprot:sp|P53763|URIC_PHAVU)	AAGGCGGTCGTCATTTTATCGTTGAATGGAGCGTTGGCATCAGTCTTCTCTCAGATTGC[A/G]TCGCTGCATACGTTAGCGATGATAATTCGGATATTGTTGCAACTGATACTATGAAGAACAC
CmSPP2	[12]	CmSPP2.1	T/C	10	1246734		CM3.5_scaffold00016			MELO3C012320	Similar to Sucrose-phosphatase 2 (Nicotiana tabacum) (uniprot_sprot:sp|Q5IH13|SPP2_TOBAC)	CGACCTGTTCCCTTTTTATACATTGACTGTTGATTCGTTGATTCATACGATCCATTGGCGCTTCAATTCAAATCCCAAATAT(T/C)ACTCTCCCGATACTCATCATTTTCCAATGGATCGACTGGATTCTTCTTCGAAGCTCATGATAGTTTCCGATCTCGAT	5´UTR
CmSPP2	[12]	CmSPP2.2	T/C	10	1248997		CM3.5_scaffold00016			MELO3C012320	Similar to Sucrose-phosphatase 2 (Nicotiana tabacum) (uniprot_sprot:sp|Q5IH13|SPP2_TOBAC)	ATGGAGAATGGAAAGGGCAACCCCAAAGTTATGCATGCTAGTGAGAGATGTGCAGGTGGGATCATAGAGGCTATTGG(T/C)AGCTTCGAACTTGGTCCTAATTTGTCCCCAAGAGACATTAGGTGCTGTAAAGTCGAGACTATCGATCCTTGTTTTGAAGTTATGAAGTTTTATGTGCTTTACGAGAGATGGAGACGGGGTGAAGTCGAGAAGTCGGAGCTGTACCTTGAACATCTGA	G258G
	[43]	CMPSNP528	C/T	10	1722332	8	CM3.5_scaffold00016	+	METC112530	MELO3C012246	Similar to 3-ketoacyl-CoA synthase 6 (Arabidopsis thaliana) (uniprot_sprot:sp|Q9XF43|KCS6_ARATH)	ATGGTTCTGGGTTTGGACATGAAGTAGACAGTAGCAACGAAGATGATGAAAAAAGAAGA[A/G]CAGAGGATTTGGATGAGATCAAAATGGAGAGATTTCCAGAGATTGAGAATTTCGTCAGGAC
CmERF2	[15]	CmERF2ex2	G/T	10	1742964		CM3.5_scaffold00016	+	METC107646	MELO3C012242	Similar to Ethylene-responsive transcription factor ERF118 (Arabidopsis thaliana) (uniprot_sprot:sp|Q9CA27|EF118_ARATH)	TTCAAGAACCGACGACGGCGATGTATGAGACACGGTGGTTTCCGCCGTACTTTCCGAAAAAACAGGGGTAGATGATGATCCACTCATTTT(T/G)CCTTCTTCTTCAATAGCCATTTCTGCTGCCATAGCTTCAAACTGTAACCTCCTCGACTCATAAGGCTTGAGAAGCTTCTTCTGCGGTATCGTAAGTACCA	G171G
	[43]	CMPSNP65	A/G	10	2226624	14.4	CM3.5_scaffold00016	+	METC101346	MELO3C012171	Similar to Probable phosphatidylinositol 4-kinase type 2-beta At1g26270 (Arabidopsis thaliana) (uniprot_sprot:sp|Q9C671|P4K2B_ARATH)	ATTCTAGATATTAGGATTTTTAATACGGATAGGCATGCTGGGAATCTCTTAGTTCGGAA[A/G]CTTGATGGAATAGGAAGGTTTGGACAAGTGGAGCTTATTCCTATAGATCACGGTCTTTGTT
CmXTH5	[69]	CmXTH5	C/G	10	3358353		CM3.5_scaffold00016	+	METC102049	MELO3C012004	Similar to Probable xyloglucan endotransglucosylase/hydrolase protein	TTGTCGAATGCAGATGTTTATCCC(C/G)ATTCCCATGACGAGATCGACATAGAGCTATTGGGGCATGACAAGAGAAAAGATTGGGTTATTCAAACAAATATTTATGCCAATGGAAGCGTTAAGACTGG	H121D	tolerated
	[43]	CMPSNP762	A/T	10	3983915	23.9	CM3.5_scaffold00016	+	METC104266	MELO3C011908	Similar to Small heat shock protein, chloroplastic (Pisum sativum) (uniprot_sprot:sp|P09886|HS21C_PEA)	GACATTAATGTCCAGTGAAGAGTTGGGATTAGATTTTGAGAGTAGGTGTAGTTATTTTT[A/T]GCTGCTTTCAGTTTCAAAGAACCTGATGTAAACAGTTATGAAGATGAAGTTCTTGCAATTT
	[43]	CMPSNP671	A/G	10	4747817	28.8	CM3.5_scaffold00016	+	METC103627	MELO3C011798	Similar to Cysteine proteinase inhibitor 12 (Oryza sativa subsp. japonica) (uniprot_sprot:sp|Q0JNR2|CYT12_ORYSJ)	CGTCCGGCTGATGCATAAAAAGACCATGATAAATGATGTAGCCACTATTTAATTAGGTT[T/C]TGGATCTGTGGTTTCCTTTTACTTCTGTTTTCTTTAATCCTTTCTTGAATTGTATGAACAA
CmAAG2	[12]	CmAAG2.1	C/G	10	4970380		CM3.5_scaffold00016	+	METC106381	MELO3C011771	Similar to Alpha-galactosidase (Coffea arabica PE=1 SV=1) (uniprot_sprot:sp|Q42656|AGAL_COFAR)	GGTGAAAGCAATAAGTTGGTAAAAAGAGATACATGCATCAAATAGGTGTATTAAGYATACATTHTTTTTTAACATCTYTGTGTGTCGAGAG(C/G)TTAACGTTATTTAGACAATGTCTCCCMTTTTACTACTAAACCAATCCATGATGRTTAAAAGAGGTGTATTAGTGAGGTGTGAGAACAAACATCTTACAGTCATGAGAGTCTAC	3´UTR
CmAAG2	[12]	CmAAG2.3	T/C	10	4970467		CM3.5_scaffold00016		METC106381	MELO3C011771	Similar to Alpha-galactosidase (Coffea arabica PE=1 SV=1) (uniprot_sprot:sp|Q42656|AGAL_COFAR)	AAAACAATAAAAGAAAGYCATTGATAGAGTG(T/C)GGTGAAAGCAATAAGTTGGTAAAAAGAGATACATGCATCAAATAGGTGTATTAAGTATACATTCTTTTTTAACATCTCTGTGTGTCGA	3´UTR
CmAAG2	[12]	CmAAG2.2	G/A	10	4972949		CM3.5_scaffold00016		METC106381	MELO3C011771	Similar to Alpha-galactosidase (Coffea arabica PE=1 SV=1) (uniprot_sprot:sp|Q42656|AGAL_COFAR)	CCCAGCATCCGAATAAATTCCAAGCTTAAGCCCTTTTCTATGAACATAATCTGCTAGGGCCTTAATACCAGAAGGGAATGTTGAAGCTTTA(G/A)CAACCAAATTACCCT	A124V	tolerated
CmAAG1	[12]	CmAAG1.2	A/C	10	4985013		CM3.5_scaffold00016		METC106381	MELO3C011770	Similar to Alpha-galactosidase (Coffea arabica PE=1 SV=1) (uniprot_sprot:sp|Q42656|AGAL_COFAR)	AGGTTTGGGCAGGGCCTCTTTCTGGCTACCGAGTAGCGGTTGTGTTGCTGAATCGAGGGCCATGGCGTAATGCAATCACCGCGCA(A/C)TGGGATGACATTGGTATCCCTCCAAACAGTAATGTTGAAGCAAGAGATCTTTGGGAG	Q365H	tolerated
CmAAG1	[12]	CmAAG1.3	A/G	10	4985667		CM3.5_scaffold00016	+	METC106381	MELO3C011770	Similar to Alpha-galactosidase (Coffea arabica PE=1 SV=1) (uniprot_sprot:sp|Q42656|AGAL_COFAR)	GATCCTGACATGCTGGAGGTTGGTAATGG(A/G)GGGATGACTAAAGATGAGTATATCGTTCACTTTAGTCTTTGGGCCATATCCAAGG	G272G
CmAAG1	[12]	CmAAG1.1	T/G	10	4988272		CM3.5_scaffold00016		METC106381	MELO3C011770	Similar to Alpha-galactosidase (Coffea arabica PE=1 SV=1) (uniprot_sprot:sp|Q42656|AGAL_COFAR)	GATTCTTACAAAGGGAGATCGAGCTCTGAAGTGTAAAAATGGAGTGCCGGAGTTACTGCACTGGAGCGGCAGTGGCGGTGTTTGTTTTAGCGTTCTCATTGGTAATGCTGGAAAGTACTGTTTCAGCCACTTCTAGAA(T/G)GACGGAGATCATCGCCACCGACGGTGATTTGCTGAGGCGGAATCTGCTTGCTAATGGCCTTGGAGTTACTCCTCCGATGGG	M34R	not tolerated
CmAAG3	Melonomics/Melogene	CmAAG3.1	A/T	10	8341830		CM3.5_scaffold00041	+	METC106381	MELO3C020138	Similar to Alpha-galactosidase (Coffea arabica PE=1 SV=1) (uniprot_sprot:sp|Q42656|AGAL_COFAR)	TTTTTTCTCACTTTTTCGGAAGGAAGGAGGTCGGAGCATCCRTTAATGGCGAACAGGATAAGGTTTGGATCAGTGTTTTTACTGATTTTGTTAC(T/A)CTCCGTGGCGTATGTGGCGATTGCAGAAAGARGAGTGTCACTRTTGAATGGTTACGATAAATCGATTTTCAAGTCATCATTTCATCGGATTTTTGATACCTCCAAGTACGGCATACTGCAGCTTCAAAATGGGTTGGCTCGAACG	L17H	tolerated
CmEXP3	Melonomics/Melogene	CmEXP3	C/T	10	8471163		CM3.5_scaffold00041	+	METC106656	MELO3C020143	Similar to Expansin-A8 (Arabidopsis thaliana)	AGGGTACCATGTATGAAGAAGGGTGGAGTGAGGTTCACAATTAATGGCCACTCGTACTTCAACCTCGTTTTGATCACAAACGT(C/T)GGTGGTGCGGGCGATGTCCACGCCGTGTCAATAAAGGGGTCTCGAACTGGATGGCAAGCCATGTCTAGAAATTGGGGCCAAAATTGGCAAAGCAACAACT	V179V
	[43]	snpWRK703	C/T	10	8808263		CM3.5_scaffold00041	+	METC100228	MELO3C020166	Similar to Probable WRKY transcription factor 70 (Arabidopsis thaliana) (uniprot_sprot:sp|Q9LY00|WRK70_ARATH)	TCTCCAACGATTGTAACGCTCCATTGACCGAGGGTACTGGCTGTAGTTTGATCTCATGGC[T/C]GAGTGATCATGACGATGCAATCAAGGTGGGAGAGACAGCCACGACGAGTGGTTCCACAGG
	[43]	snpWRK704	A/G	10	8808281		CM3.5_scaffold00041	+	METC100228	MELO3C020166	Similar to Probable WRKY transcription factor 70 (Arabidopsis thaliana) (uniprot_sprot:sp|Q9LY00|WRK70_ARATH)	CTTCCAACCTCATATCTTTCTCCAACGATTGTAACGCTCCATTGACCGAGGGTACTGGCT[G/A]TAGTTTGATCTCATGGCTGAGTGATCATGACGATGCAATCAAGGTGGGAGAGACAGCCAC
	[43]	snpWRK701	A/C	10	8808339		CM3.5_scaffold00041	+	METC100228	MELO3C020166	Similar to Probable WRKY transcription factor 70 (Arabidopsis thaliana) (uniprot_sprot:sp|Q9LY00|WRK70_ARATH)	ACATGTCGCCGCCCTGCCTCTCCGATCRACGCCTCCGCCATTGCCACCCCCTCCGATTCTTC(C/A)AACCTCATATCTTTCTCCAACGATTGTAACGCTCCATTGACCGAGGGTACTGG
	[43]	CMPSNP550	C/T	10	15784867	38.5	CM3.5_scaffold00093	+	METC108288	MELO3C026425	Similar to Putative clathrin assembly protein At2g01600 (Arabidopsis thaliana) (uniprot_sprot:sp|Q8LBH2|CAP8_ARATH)	CATTGATAGTCATACATAGAACCTTGAGGGAGGGCGATCCAACATTCAGGGAAGAACTC[T/C]TGAATTTTACACAAAGATCCCGAATTCTTCAACTATCTAATTTTAAGGATGATTCAAGTCC
	[43]	CMPSNP426	A/G	11	4949194	0	CM3.5_scaffold00059	+	METC106027	MELO3C023340	Similar to Coatomer subunit alpha-1 (Arabidopsis thaliana) (uniprot_sprot:sp|Q94A40|COPA1_ARATH)	CAAGTACTGCAGGCTGCAGAGAGGAATATGACAGATGCCTCCCAACTTAATTATGACTT[T/C]AGAAACCCTTTTGTGACCTGTGGAGCAACTTATGTGCCAATTTACCGAGGTCAGAAGGATG
	[15]	HS_35-E11	A/T	11	16147626	16.4	CM3.5_scaffold00020	+	METC085955	MELO3C013679	Similar to Predicted protein (Populus trichocarpa) (uniref90:UniRef90_B9HTM6)	CCTTTTTCTTCCAAATTCATTCCTACCCAATTCCCCCTCCAATCCCAA[A/T]TCCAAGCATTACCAATGGCCCATTCCTCGATTGTTCCCAATTTCCATCATCCCCCACGAGT
	Melonomics/Melogene	MLO625760.1	A/G	11	22071980		CM3.5_scaffold00082	+	METC120339	MELO3C025760	Similar to MLO-like protein 6 (Arabidopsis thaliana) (uniprot_sprot:sp|Q94KB7|MLO6_ARATH)	CACCGTCGTCCCCATCCTGGCGACGGCTCCATTTCCAACCATCACCGCGACGTGGAGGCCGGTGATCTTGATGCCGATGTTGATTCGCCTCAACCCGATCGGACGACTCA(G/A)TCGATGAACCCAATAAATATTGAGCAACACCAAATTGACGTGGGGTCTAATGAATTCTCATTCGATAGA	Q128Q
	[15]	PSI_41-B07	C/T	11	22820373	27.6	CM3.5_scaffold00047	+	METC102965	MELO3C021426	Similar to CEN-like protein 2 (Nicotiana tabacum) (uniprot_sprot:sp|Q9XH43|CET2_TOBAC)	ATATGTGTGCGTGTGTGTGTATGTTATCTTCTTCTGGCAGCAGTAGGTCTTTGARCAAT[A/G]AAATAGACAGCAGCAACAGGAAGAGAAAGATGATTATCAAGAGCAAATTTTCTTGAATTAA	F167F
	[43]	CMPSNP30	A/G	11	23545031		CM3.5_scaffold00047	+	METC105892	MELO3C021328	Similar to Ubiquitin-like-specific protease ESD4 (Arabidopsis thaliana) (uniprot_sprot:sp|Q94F30|ESD4_ARATH)	TCTCTTCCGATTTCACTCACTACTTTCCCTGTTCCACTTCTCCGTCTCTTCCTTCCCTC[A/G]AGCTTTTCAACCTCAATTCGCCGCCATACCTTCTTTTCAGTTCATCCCCATTTCTTGACGT
	Melonomics/Melogene	snpCBL1.2	T/A	11	24352864		CM3.5_scaffold00047			MELO3C021231T2	Similar to CBL-interacting serine/threonine-protein kinase 1 (Arabidopsis thaliana) (uniprot_sprot:sp|Q8RWC9|CIPK1_ARATH)	GGATGATGGTTTGCTTCACACAAC(T/A)TGTGGAAGCCCAAACTATGTGGCACCAGAGGTTCTTGCTAATAGAGGATATGATGGTGCAGCCTCAGATATATGGTCTTGTGGTGTTATCTTGTTTGTTATTCTCACTGGATCTCTTCCTTTT
	Melonomics/Melogene	snpCBL1.1	T/C	11	24354176		CM3.5_scaffold00047			MELO3C021231	Similar to CBL-interacting serine/threonine-protein kinase 1 (Arabidopsis thaliana) (uniprot_sprot:sp|Q8RWC9|CIPK1_ARATH)	AGGTATTAGCTAGTAAAAGCAAAATTTACATGGTTCTTGAGTACGTCAACGG(T/C)GGAGAATTGTTTGATACAATC
	[43]	CMPSNP389	G/T	11	24744868	47.7	CM3.5_scaffold00047	+	METC116644	MELO3C021188	Similar to Probable receptor-like protein kinase At5g24010 (Arabidopsis thaliana) (uniprot_sprot:sp|Q9FLW0|Y5241_ARATH)	GGTTTGCCCCCAATTTACAATTCAGCTCGCGTTTTCGAGATGCCATCCAAGTACGAGTT[T/G]CAGATCAATGACAAAGGCACACATATGGTACGTCTCCATTTCCAAGCTTTTACCTCTTCAA
	[43]	CMPSNP315	A/T	11	25782028	90.9	CM3.5_scaffold00052	+	METC098639	MELO3C022303	Similar to Thylakoid membrane phosphoprotein 14 kDa, chloroplastic (Arabidopsis thaliana) (uniprot_sprot:sp|Q8LCA1|TMP14_ARATH)	CACAAACACCTGTCTACAAAACAAAAGAAAAAACCCAACAACAAAATCTTCACTTTCTT[A/T]CCTTTCCTGGAGAAACTATCTTTAATTAGCTGCTTGTGAATATTTTGAGTGTGAGACGGCA
rin	[68]	rinex8	C/T	11	25897537		CM3.5_scaffold00052		METC100166	MELO3C022316	MADS box transcription factor (sepallata protein in Arabidopsis)	TCAATAGACAAGTGACATTCGCTAAACGAAGAAATGGTCTATTGAAGAAAGCTTATGAACTTTCTGTTCTATGTGA(C/T)GCTGAAGTTGCTCTCATCATCTTCTCTAATAGAGGCAAACTCTATGAGTTTTGCAGCAGTTCAAG	D40D
	[43]	CMPSNP475	A/G	11	26420934	98.9	CM3.5_scaffold00052	+	METC116101	MELO3C022382	Similar to Succinyl-CoA ligase [ADP-forming] subunit beta, mitochondrial (Oryza sativa subsp. japonica) (uniprot_sprot:sp|Q6K9N6|SUCB_ORYSJ)	TTTCCTGAAAATTTGAGGAAACATTGTTTGCCGCAAGACAGAAAGCGCACACATCTATT[A/G]TTCGATGAAACAAAGTCAAAAATTTAATAACGAGTAGCKTTTTTTTGCTGAGGTTATGGGT
	[43]	CMPSNP122	C/T	11	26489995	100.5	CM3.5_scaffold00052	+	METC114850	MELO3C022393	Similar to Photosystem II reaction center PSB28 protein, chloroplastic (Oryza sativa subsp. japonica) (uniprot_sprot:sp|Q0JG75|PSB28_ORYSJ)	ACAGTGCCGGATGTGCGGCTCACGAAGTCCCGAGACGGAACCAACGGAATGGCGATTTT[T/C]AGGTTCGATCAGCCGTCAGTGTTCGATTCATCGGCGGAGGTTGGGGATATCACCGGATTCT
CmFK3	[12]	CmFK3.1	C/T	11	26913461		CM3.5_scaffold00052	+	METC129920	MELO3C022452	Similar to Probable fructokinase-4 (Arabidopsis thaliana) (uniprot_sprot:sp|Q9M1B9|SCRK4_ARATH)	TAATTTTTACTTTCACATGTTATGTTTTAATAATTGGTTTGGTTGATGAAAACTTGCAGTGGGTGGGTTGGTGTTAATTCTGTTCAAATTCGATTGGTTGTTTGATTTTTGAAATA(C/T)CCCTGTTTTGGACCAGAATATTTGACTTCTTTCTGAAATATAATATTTGATTTGATTTGATGGTTTTGGTACAAATTCTTTCAAGTTGTTTATGTTTTGGTTGGTCATTGTTGTTAAATTAAA	3´UTR
CmINH1	[12]	CmINH1.1	C/T	11	26941449		CM3.5_scaffold00052	+	METC085477	MELO3C022457	Similar to Putative invertase inhibitor (Platanus acerifolia PE=1 SV=1) (uniprot_sprot:sp|Q8GT41|PLA1_PLAAC)	GACACAACATGAGTAGCACGCGCCACCATATCAAGAAGTTGCAAAGAAAGAAAGGCCCCGGTGACCCGTTCGTTAAGTTGTGTTTGACTGATTGTTTGGAACTTTATTCCGATG(T/C)GATCCCGATGGTGAAGCAAGCAAGGAAGGATTACAAGGCCGGGCGATACGCGGATGCGAACTCGAAGATCAGCTCAGTTATGGATGATTGTTCGACATGTGAAGAAGGATTCGAGGAGAAAGAAG	V126A	not tolerated
CmINH1	[12]	CmINH1.3	C/T	11	26941689		CM3.5_scaffold00052	+	METC085477	MELO3C022457	Similar to Putative invertase inhibitor (Platanus acerifolia PE=1 SV=1) (uniprot_sprot:sp|Q8GT41|PLA1_PLAAC)	GGGTGGTTTCACCATTGACTAATAGAAATCATAATGCCTTTGAATTGTCGGCTATTGCACTGTCCATTATCAATATGCTATAGAAAGAGATAATTTCATTAAATTTACC(C/T)TTTTTTTTTTTTCCTTTTAATTTTATTTTATGATTTGAGCAAAAGTAGATATGTTGTAATCAAAATACAATCCACACCATGG	3´UTR
CmINH1	[12]	CmINH1.4	C/T	11	26941800		CM3.5_scaffold00052	+	METC085477	MELO3C022457	Similar to Putative invertase inhibitor (Platanus acerifolia PE=1 SV=1) (uniprot_sprot:sp|Q8GT41|PLA1_PLAAC)	TTTTTTTTTTTTCCTTTTAATTTTATTTTATGATTTGAGCAAAAGTAGATATGTTGTAATCAAAATACAATCCACACCATGGT(T/C)TTTACTCAATGATGTAATAAAGAGGTGTATCTATTTTCTATTGTGGTGTGAATTACATATGTGGTCTTAGTTTTTGCTGTGTGAAAATTGAAGAAATGGGAAGAAGCTTTTAAATTTCACAAATAT	3´UTR
CmINH1	[12]	CmINH1.2	C/T	11	26941829		CM3.5_scaffold00052	+	METC085477	MELO3C022457	Similar to Putative invertase inhibitor (Platanus acerifolia PE=1 SV=1) (uniprot_sprot:sp|Q8GT41|PLA1_PLAAC)	TCTCAAACCCGCGGCAACCAAGCACAGGCACGGCGACACCAGTCTCCGCCGCCTAGGCCTCATGACCATCTACTTGATTCGAC(A/G)CAACATGAGTAGCACGCGCCACCATATCAAGAAGTTGCAAAGAAAGAAAGGCCCCGGTGACCCGTTCGTTAAGTTGTGTTTGACTGATTGTTTGGAACTTTATTCCGATGTGATCCCGATGGTGAAGCAAGCAAGGAAGGATTACAAGGCCGGGCG	H89R	tolerated
	[43]	CMPSNP385	A/C	12	347706	4.8	CM3.5_scaffold00044	+	METC117284	MELO3C020500	Similar to Whole genome shotgun sequence of line PN40024, scaffold_4.assembly12x (Fragment) (Vitis vinifera) (uniref90:UniRef90_D7SJM2)	TAGATGACTCTACTGCAGCTGCTATTCGAGAGATGGGAGATAGATTACAACCTCTTGGT[T/G]CGGAGGAGGAAAACTTTGTATTTTGATTTTTKCGCGATAATAATAGGAAGTGAATTTTGGC
	[43]	MLO65044.1	C/T	12	3625217		CM3.5_scaffold00004	+	METC114766	MELO3C005044	Similar to MLO-like protein 6 (Arabidopsis thaliana) (uniprot_sprot:sp|Q94KB7|MLO6_ARATH)	AGATGGGTTCAACAATGAAGCCAACTATATTCAATGAGAGAGTGGCAGAGGCCCT[C/T]CGCAATTGGTACCACTCGGCTCGAAAGCACATCAAACACAACCGCGGTTCGGTCACTCCA	L454L
	[43]	CMPSNP310	A/C	12	4757228	9.8	CM3.5_scaffold00004	+	METC115173	MELO3C004980	Similar to Aspartate aminotransferase, mitochondrial (Arabidopsis thaliana) (uniprot_sprot:sp|P46643|AAT1_ARATH)	ACACTACAGGGAGAGCCCCCTGGCGAATAAAAAAAGGTACCTATTACTACAACCAATTT[T/G]AAGAGTTCCTTCCATCTTCCCTTTTAGTTAAAATATAAATAGGGAAGGGGTCTTACCTCAC
	[15]	AI_35-A08	A/G	12	12612121	16.4	CM3.5_scaffold00080	+	METC110956	MELO3C025580	Similar to Probable CCR4-associated factor 1 homolog 11 (Arabidopsis thaliana) (uniprot_sprot:sp|Q9FMS6|CAF1K_ARATH)	TTGCCGGATCTGGGAACCGGCGACACCCGATTTATCTGGGAGTTCAACTTTAAGGACTT[T/C]GACGTGGCGCGTGACCCCCACGCTCCGGACTCCATCGAGCTTCTCCGCCGTCAGGGCATCG
	[15]	AI_09-G07	C/G	12	15369488	18.1	CM3.5_scaffold00049	+	METC109596	MELO3C021760	Similar to Dimeric phloem specific lectin PP2 (Cucurbita) (uniref90:UniRef90_Q42383)	TTTAGTTCACGATTGCTGACACAAAATACTGTATACGTGTGCGCATTATTGGTAATTTT[C/G]TATGAGGATAAATCCGGATGGGAGACTCCTGTGAACGTTTCACTCACCACACCAGATGGAA
	[43]	CMPSNP285	A/C	12	19185695	21.4	CM3.5_scaffold00001	+	METC109303	MELO3C002713	Similar to Predicted protein (Populus trichocarpa) (uniref90:UniRef90_B9N9B7)	GAGGTTATCTTTGGTTTGATCATTTCTTCAGCAAAGGGGTGGATCTTGATAAACTTTAC[T/G]CTCCTTTGATTACCAAATTGGGTTATCGGAAGGTCAAGTGGGCGACAGCAAATAAGACCGA
SlERF3	[52]	SlERF3	A/G	12	20075012		CM3.5_scaffold00001	+	METC128396	MELO3C002624	Ethylene responsive factor	GCCGGGACCCCACTGATTTTGACCTTAATCAGGATGCCTCTGGATCTAGGCCGCCGTTTCCTTCCCAACAGCATCAATTCGGAGGAGGGATTTTCCCTCA(A/G)CAATCCAATCAATTTCGGTTCTTGGATCATCCCATTTTCCGGAACGGAACGGAATCCGGTGTGATTTACGATCGGCACCGTGTAAAGGCGGTGGTCCAGT	Q138Q
	[43]	CMPSNP361	A/G	12	21800484	37	CM3.5_scaffold00001	+	METC114439	MELO3C002387	Similar to Predicted protein (Populus trichocarpa) (uniref90:UniRef90_B9I423)	ATTCTTGGCTCTACTCTTTGGAGCTCGATTTTGTGCTTCGAATCATTTGGGGGAACCTG[A/G]AGAAGATTAGGGATGATGGGTGTTTGAGAACTGAGGAAGGGAAGCTATGGGTACCAATTCC
	[43]	CMPSNP5	A/T	12	23067253	58.1	CM3.5_scaffold00001	+	METC117594	MELO3C002201	Similar to Protein IQ-DOMAIN 31 (Arabidopsis thaliana) (uniprot_sprot:sp|Q8L4D8|IQD31_ARATH)	CAACCATCTAGTGAATTTGAGAAACCCAAACGGAATTTTAGGAAGGTCTCTAGTCATTC[A/T]GCTGCCGAGCAGGTTCAGGAGAATCCCCAGATGGAGCTCGAAAAGGTCAAGCGTAGTCTGA
AtCTR1	[60]	AtCTR1	A/C	12	23562447		CM3.5_scaffold00001	+	METC109237	MELO3C002125	similar to serine/threonine protein kinase	GAAATGCTGGCAAACAGATCCAAGATTAAAGACCTTCGTTTGCTGAGATTATGGCTGCTTTAAAGCCGCTGCAAAAGCCATTGTCGAGTTCTCAAGTACC(A/C)AGACCAAATGCTCCTGCAGGTAGTGGTCGTGACAAGGCTAGATTATTGCAAGTCAGCGAAGACCCATCAGGCTAGGCGAAAATTATACAGGCAAACCGAGT	P987P
	[15]	FR14F22	C/T	12	23885247	67.7	CM3.5_scaffold00001	+	METC115535	MELO3C002078	Similar to Whole genome shotgun sequence of line PN40024, scaffold_0.assembly12x (Fragment) (Vitis vinifera) (uniref90:UniRef90_D7SIW4)	ACTAAAGATCTGTATGCATTAGAGAAGGTCTCAACTTCCAAAATTATTTTGATCTTCAG[A/G]AAATCAAGGAAAACTTCTCCGCCTTATCGAGTGTTGCTACATAATGACAATTTCAACAAGC
	[15]	P02.03	A/G	12	24509357	69.3	CM3.5_scaffold00001	+	METC108613	MELO3C001981	Similar to Myb-related protein 306 (Antirrhinum majus) (uniprot_sprot:sp|P81392|MYB06_ANTMA)	AGGAAGATGCAGTCTTTAGGAGGAGGAGGAGGGAGTGAGGGAAGTGGTGTGCAATCACA[A/G]AGTAATACAACACTTTCAAAAGGGCAGTGGGAAAGAAGGCTTCAAACAGATATTCACACAG
