# Supplementary material for: Variability of candidate genes, genetic structure and association with sugar accumulation and climacteric behavior in a broad germplasm collection of melon (Cucumis melo L.)
Source: BMC Genet. 2015 Mar 19;16:28. doi: 10.1186/s12863-015-0183-2 (PMC4380257; doi:10.1186/s12863-015-0183-2)
Supplement: Additional file 4: — Genetic diversity parameters present in each group defined from STRUCTURE analysis. MAF indicates Major Alelle Frequency, gene diversity is the expected heterozygosity, Ho the observed heterozygosity, and Fis is Wright's fixation index. [file 12863_2015_183_MOESM4_ESM.xlsx]

## Sheet: Hoja1
Variability of candidate genes, genetic structure and association with sugar accumulation and climacteric behavior in a broad germplasm collection of melon (Cucumis melo L.).
Leida C.1, Moser C.1, Esteras C.2, Sulpice R.3,4 Lunn J.E.3;de Langen, F.5 Monforte A. J.6 and Picó B.2
Affiliations
1Research and Innovation Center, Dept. Genomics and Biology of Fruit Crops, Fondazione Edmund Mach (FEM), Via E. Mach 1, 38010 San Michele a/A, Italy
2 Institute for the Conservation and Breeding of Agricultural Biodiversity (COMAV-UPV), Universitat Politècnica de Valencia, Camino de Vera s/n, 46022 Valencia, Spain
3 Max-Planck-Institute of Molecular Plant Physiology, Wissenschaftspark Golm, Am Mühlenberg 1, 14476 Potsdam (OT) Golm, Germany.
4Plant Systems Biology Research Laboratory, Department of Botany and Plant Science, Plant and AgriBiosciences Research Centre, National University of Galway, University Road, Galway, Ireland
5HMCLAUSE (Business Unit of Limagrain), Station de Mas Saint Pierre, La Galine, 13210 Saint-Rémy-de-Provence, France.
6 Instituto de Biología Molecular y Celular de Plantas (IBMCP), Universitat Politècnica de València (UPV)-Consejo Superior de Investigaciones Científicas (CSIC),
Ciudad Politécnica de la Innovación (CPI), Ed. 8E, C/Ingeniero Fausto Elio s/n, 46022 Valencia, Spain.
Corresponding authors
A.J. Monforte (amonforte@ibmcp.upv.es)
B. Picó (mpicosi@btc.upv.es)
Additional file 4. Genetic diversity parameters present in each group defined from STRUCTURE analysis.
MAF indicates Major Alelle Frequency, gene diversity is the expected heterozygosity, Ho the observed heterozygosity and Fis is Wright's fixation index.
Population	MAF	Sample Size	Gene Diversity	Ho	Fis
1	0.871164	10	0.176789	0.0400529	0.773442
2	0.88634	13	0.151535	0.0539377	0.644059
3	0.941297	27	0.088876	0.0321666	0.638073
4	0.875097	29	0.170099	0.0367197	0.784127
5	0.845247	26	0.215	0.0407711	0.810367
6	0.888305	25	0.16674	0.0425483	0.744823
7	0.928252	16	0.10651	0.0438563	0.588242
Admixture	0.714646	29	0.353752	0.103723	0.706791
