# Supplementary material for: Variability of candidate genes, genetic structure and association with sugar accumulation and climacteric behavior in a broad germplasm collection of melon (Cucumis melo L.)
Source: BMC Genet. 2015 Mar 19;16:28. doi: 10.1186/s12863-015-0183-2 (PMC4380257; doi:10.1186/s12863-015-0183-2)
Supplement: Additional file 5: — Quantitative traits measured in the study for each accession (mean). The collection was phenotyped for Brix degree (measured from drops of juice using a refractometer) and for flesh firmness (measured using a fruit pressure tester with a plunger diameter of 8 mm) in two locations, in Valencia (Spain) at COMAV facilities, and in VCO’s St Rémy station (France). Additional fruit traits were analyzed at COMAV: fruit weight, flesh colour (measured with a Minolta colorimeter,L*C*h*, lightness, chroma and hue angle), and the formation of an abscission layer (scored visually on a scale from zero, no abscission layer, to four, fully formed abscission layer). Samples of flesh tissue were harvested for metabolite analysis (glucose, fructose and sucrose and malate) from fruits grown at COMAV. Additional fruit traits were analyzed at VCO: fruit detachment (scored visually on the scale 1 = absent, 2 = no slip, 3 = half slip, 4 = full slip) and flesh color (scored visually on the scale 1 = green, 2 = green-white, 3 = green-yellow, 4 = white, 5 = cream, 6 = yellow, 7 = orange, 8 = orange-green, 9 = orange-white, 10 = other). The subspecies, the cultivar group and the population or population mixture, according to STRUCTURE results in Figure 2, are indicated for each accession. [file 12863_2015_183_MOESM5_ESM.xlsx]

## Sheet: Foglio1
Variability of candidate genes, genetic structure and association with sugar accumulation and climacteric behavior in a broad germplasm collection of melons (Cucumis melo L.).
Leida C.1, Moser C.1, Esteras C.2, Sulpice R.3,4 Lunn J.E.3;de Langen, F.5 Monforte A. J.6 and Picó B.2
Affiliations
1Research and Innovation Center, Dept. Genomics and Biology of Fruit Crops, Fondazione Edmund Mach (FEM), Via E. Mach 1, 38010 San Michele a/A, Italy
2 Institute for the Conservation and Breeding of Agricultural Biodiversity (COMAV-UPV), Universitat Politècnica de Valencia, Camino de Vera s/n, 46022 Valencia, Spain
3 Max-Planck-Institute of Molecular Plant Physiology, Wissenschaftspark Golm, Am Mühlenberg 1, 14476 Potsdam (OT) Golm, Germany.
4Plant Systems Biology Research Laboratory, Department of Botany and Plant Science, Plant and AgriBiosciences Research Centre, National University of Galway, University Road, Galway, Ireland
5HMCLAUSE (Business Unit of Limagrain), Station de Mas Saint Pierre, La Galine, 13210 Saint-Rémy-de-Provence, France.
6 Instituto de Biología Molecular y Celular de Plantas (IBMCP), Universitat Politècnica de València (UPV)-Consejo Superior de Investigaciones Científicas (CSIC),
Ciudad Politécnica de la Innovación (CPI), Ed. 8E, C/Ingeniero Fausto Elio s/n, 46022 Valencia, Spain.
Corresponding authors
A.J. Monforte (amonforte@ibmcp.upv.es)
B. Picó (mpicosi@btc.upv.es)
Additional file 5. Quantitative traits measured in the study for each accession (mean). The collection was phenotyped for Brix degree (measured from drops of juice using a refractometer) and for flesh firmness (measured using a fruit pressure tester with a plunger diameter of 8 mm) in two locations, in Valencia (Spain) at COMAV facilities, and in VCO´s St Rémy station (France). Additional fruit t…
Accession name	STRUCTURE population	ssp. and group	º Brix VCO	º Brix COMAV	sucrose (ug/g FW) COMAV	glucose (ug/g FW) COMAV	fructose (ug/g FW) COMAV	malic acid (g/l) COMAV	FLESH FIRMNESS COMAV	FLESH FIRMNESS VCO	ABSCISSION LAYER INTENSITY COMAV	FRUIT DETACHMENT VCO	FRUIT WEIGHT(g) COMAV	FLESH COLOR VCO	FLESH COLOR COMAV
															L	C	h
Can-NOFran	1	melo Cantalupensis	9.1	8	155.461	55.4029	70.0298	5.33604	2.7	1.3	4	3.6	629	7	57.1829	35.8594	76.0333
Can-GYFran	1	melo Cantalupensis	11.1	10	110.106	35.4947	60.2118	12.1009	1.3	0.5	4	2.7	866	7	66.3113	39.06	78.8083
Can-VedFran	1	melo Cantalupensis	11	9.7	124.98	81.9262	85.7139	6.50686	2.2	0.7	4	3.6	454.143	7.28571	55.3557	34.051	73.0524
Can-PGRFran	1	melo Cantalupensis	9	8.8	78.4229	78.9956	74.9734	4.46048	2.2	0.7	4	4	624.667	7	53.4222	32.4072	72.9222
Can-MAFran	1	melo Cantalupensis	10.1	10.13	107.813	82.3843	70.817	0.704611	2.1	1.6	4	2.5	709.25	7.75	58.6525	36.1033	80.2583
Con-Chi51Chi	1	agrestis Conomon	9.3	9.7	183.085	43.4905	64.1213	6.32184	3.4	0.9	4	4	570.25	7	59.5333	39.1733	75.9667
Chate-CharIta	1/5	melo Chate	4.9	4.5	4.52603	35.0042	48.7735	14.8101	1.4	0.7	3	3.7	1016.14	4.14286	70.6838	17.7067	107.352
Con-YapuJa	1/6	agrestis Conomon	9.2	10.3	116.644	47.7493	52.1781	5.49973	2.8	2.5	3	3	431.571	3	63.2775	37.9467	107.267
Can-GCHUSA	1/2	melo Reticulatus	12.4	9.7	117.774	59.5099	43.3592	2.20644	2.9	0.7	4	3.8	733.667	7.5	59.7167	36.0006	80.5556
Can-NCFran	1/5	melo Cantalupensis	6.2	7.9	83.2972	44.2537	26.7198	8.3132	3.6	0.7	4	2.7	778	7	60.9083	32.4678	77.9722
Can-PMRUSA	2	melo Reticulatus	8.4	8.9	140.523	85.2531	77.6191	6.01527	4	2	3	2.8	593.8	6.8	59.0927	33.5253	91.3733
Can-WMRUSA	2	melo Reticulatus	9.2	9.8	49.0745	72.4866	59.3134	0.256023	4.6	2.7	4	3.6	596.857	7	58.2886	33.8538	79.2333
Can-HBJUSA	2	melo Reticulatus	11.1	11.8	101.783	64.7521	71.3232	3.78223	4.1	1.7	4	3	657.333	7.33333	59.8767	43.0094	72.0556
Can-TopUSA	2	melo Reticulatus	9	8.2	88.8985	63.3757	63.3617	5.0782	4	1.3	4	3.3	607.667	7.66667	57.2322	33.0856	89.5778
Can-DulUSA	2	melo Reticulatus	9.8	9	119.6	38.7163	42.3383	1.89193	2.7	1.4	4	3.3	668.625	7.75	59.1275	37.2324	82.5625
Can-Nica	2	melo Reticulatus	7.7	8	39.3554	68.1492	71.3901	2.39206	1.7	0.5	4	4	616	8.2	59.2413	34.9787	76.3467
Am-ApelRus	2	melo Ameri	7.4	5.15	148.921	67.8548	62.836	5.5197	2	0.5	3	3.3	760.75	7.75	60.4317	23.5833	90.5833
Can-SUD2Guat	2	melo Reticulatus	10.3	10.1	114.72	35.1672	47.2112	2.52901	3.6	1.3	4	3.7	1054.67	7.33333	55.8711	33.9661	76.2444
Can-ASLFran	2	melo Reticulatus	9.5	9.25	92.3021	68.6497	67.7173	4.14513	4.1	3.1	4	2.2	1974.33	6.66667	65.0864	31.5117	84.9878
Can-SemUSA	2	melo Cantalupensis	10.1	8.5	78.8303	74.0181	53.5956	1.00034	2.8	1.6	4	3.4	1011.57	7.14286	62.5426	38.9129	76.4667
Can-WiUSA	2	melo Reticulatus	9.6	9.2	116.935	69.5756	75.8704	4.32854	0.98	0.5	4	4	910	7	55.812	31.6213	76.8533
Can-TeUSA	2/1	melo Cantalupensis	7	6.5	34.3308	60.4679	61.8257	3.72786	2.4	0.6	4	3.5	1212	8	59.3267	31.6733	87.35
In-PsPipaSp	3	melo Inodorus	10.8	11.2	139.454	71.9781	79.1226	1.19277	3	1.8	0	1	1856	4.66667	49.3	17.0922	107.022
In-PsPiñonSp	3	melo Inodorus	10.3	9.5	78.0867	49.5368	42.2187	10.0467	3.4	2.9	0	1	660.8	2	57.72	17.866	108.727
In-PsPiñSp	3	melo Inodorus	10.6	11	186.563	62.1418	62.2955	1.8767	2.7	1.7	0	1	1326.38	3.875	69.1563	16.819	108.783
In-LaInvernSp	3	melo Inodorus	12	11.2	161.89	70.2683	76.3421	2.17446	1.6	0.5	0	2	1207.75	2.5	65.0738	16.3588	108.317
In-ComunSp	3	melo Inodorus	10.3	11.2	144.926	54.9069	63.4678	0.705275	1.9	1	3	3.5	795.143	3.42857	62.7219	14.7695	105.9
In-TeMollSp	3	melo Inodorus	10.5	8	219.822	49.8599	47.2774	2.1734	2.7	1.8	0	1.5	979.857	2.85714	66.5297	22.997	108.064
In-RoSp	3	melo Inodorus	11.2	9.5	183.291	66.2905	74.3591	2.73935	3.2	2.4	2	3	840.6	4.6	61.3239	21.8953	96.6999
In-AmCañSp	3	melo Inodorus	11.9	8.3	205.881	72.7033	62.6325	2.83194	3.15	2.2	0	1	1075.57	3.78571	67.3423	20.1126	109.974
In-LaCocaSp	3	melo Inodorus	8.7	7.2	47.2068	32.3239	21.5655	1.90043	1.9	0.9	1	2.5	1324.29	2	63.9995	20.0605	111.938
In-TeNinvSp	3	melo Inodorus	12	8	95.6992	53.9148	60.6389	5.67339	2	2.8	1	2	860.833	3.16667	66.8078	23.5839	109.294
In-CrabPor	3	melo Inodorus	10.5	10.6	121.224	50.5109	60.2591	2.06192	1.7	1.6	0	2	1252.83	4.83333	62.1844	14.3372	107.311
In-PsVPintSp	3	melo Inodorus	9.8	10.5	146.028	51.9254	50.291	3.85575	3.15	2.3	0	1.5	537.182	2.45455	60.7721	18.8139	109.021
In-AmAoroSp	3	melo Inodorus	10.7	9.1	121.064	53.1925	56.6111	1.07979	2.2	2.2	0	1	1410	3	63.2308	18.6008	107.108
In-BTempSp	3	melo Inodorus	9.8	12.8	78.1694	53.944	57.0687	1.13342	2.6	3.2	2	3	889.333	5	59.8822	19.4967	102.367
In-LaBolasSp	3	melo Inodorus	13.7	9	123.059	67.6287	66.3209	3.13693	1.8	1.7	2	3.5	1108.71	5.14286	65.6785	15.308	98.4655
In-RoMoch1Sp	3	melo Inodorus	10.9	13.5	154.418	48.3435	50.9848	3.60209	1.6	1.4	0	1.5	1166.8	3.6	68.1027	19.56	110.087
In-TeNinvSp	3	melo Inodorus	11.1	9.2	110.952	64.0714	57.3854	1.6059	1.6	1.8	0	1	591.167	3	63.6278	18.6944	111.061
In-TeLVillSp	3	melo Inodorus	8.9	7.1	112.369	42.4853	38.221	2.26175	3.4	1.3	0	2	905.375	2.375	69.9714	22.1076	110.619
In-BBredSp	3	melo Inodorus	11	10.1	97.0379	69.1581	62.8488	5.18162	2.5	2.5	1	2.5	973.833	1.83333	59.3233	17.8717	111.35
Am-VGSp	3/4	melo Ameri	6.7	5.5	52.7133	61.3994	74.9398	5.22025	3	2.5	4	3.5	584.167	7.5	56.8355	27.9179	83.3889
In-HoneyDewUSA	3/4	melo Inodorus	12.6	10	86.8585	47.5007	76.0012	1.17608	2.7	1.2	2	3	980.5	1	54.685	28.2258	106.2
La-ErizoSp	3/5	melo Indet.landrace	11.5	10.5	141.378	67.2418	58.5022	0.471983	1.4	0.7	3	2.5	847.143	4.28571	61.1976	12.48	105.343
La-MelaoPor	3/4	melo Indet.landrace	7.1	10	188.579	23.974	47.6835	2.8023	2.8	1	2	2.5	816.75	6.5	65.6483	32.0192	85.0375
In-TDewUSA	3/4	melo Inodorus	12.8	10.2	113.964	67.0245	73.3329	3.30201	3.2	0.9	2	3	794.667	1	52.1611	27.1456	116.978
In-ComunSp	3	melo Inodorus	10.3	11.2	144.926	54.9069	63.4678	0.705275	1.9	1	3	3.5	795.143	3.42857	62.7219	14.7695	105.9
In-BLisSp	4	melo Inodorus	8.8	5.1	89.7067	70.629	43.2659	2.10225	2.3	0.8	2	3.6	726.375	3.25	66.1929	17.4504	108.433
In-HCECSp	4	melo Inodorus	13.4	10	132.011	70.5491	58.9936	0.442561	3.15	1.1	1	2.3	579.286	2	66.568	21.4073	111.947
In-MuscHun	4	melo Inodorus	6.4	5.4	79.2279	39.5903	52.5343	6.37304	1.9	0.5	0	2.3	1288.43	4.28571	62.9338	18.3195	107.775
In-CGBUSA	4	melo Inodorus	6.5	9	146.889	63.932	49.8703	2.55069	1.9	0.9	0	1.8	1118.83	3.5	75.1644	16.9222	114.006
In-LaHCSp	4	melo Inodorus	12.9	11.1	121.928	69.0153	48.8626	1.39342	4	1.6	1	2.3	544	2	63.8133	22.3444	110.933
In-YuTurk	4	melo Inodorus	10.5	7.12	83.0062	46.1163	66.006	0.270362	1.14	0.8	2	2.4	992.4	2	61.3653	19.504	110.52
Am-YokIs	4	melo Ameri	9.1	6	118.86	38.6136	56.0989	28.5991	2.3	1.4	3	3.3	461.25	3.5	63.0008	17.5833	107.733
In-MaazTun	4	melo Inodorus	6.9	8.3	96.6605	53.8185	62.3056	2.28652	1.6	0.5	0	1.8	1732	2.90909	69.6405	15.8627	108.971
Am-AnaDokEgy	4	melo Ameri	9	7.6	52.6909	53.8881	37.7604	1.64612	2.3	1.2	3	2.75	619.75	3	65.6058	14.805	107.933
Am-KafEgypt	4	melo Ameri	7.9	6.15	80.9054	76.1888	83.8788	35.9306	2.8	1	3	4	723.25	1	50.8733	27.855	116.283
In-KirkTurk	4	melo Inodorus	8.5	10	105.235	56.3348	54.1212	8.2601	1.3	0.6	0	1.5	1092	2	52.005	14.58	112.383
In-BBescrSp	3/4	melo Inodorus	10.1	11	97.1894	53.2849	56.8966	2.38205	1.75	2.5	1	2.3	1282.5	3.375	61.3933	17.1329	108.779
In-BBlargSp	3/4	melo Inodorus	13.4	6.2	82.118	59.6723	65.0462	2.17617	3.4	2.65	0	2	1371	4.5	58.8467	11.4767	104.55
In-LaEscrSp	3/4	melo Inodorus	12.8	10.5	95.8735	28.9141	23.3377	1.21591	2.25	1.7	1	2.2	892.211	2	61.9517	20.411	112.567
In-BaskGreece	4	melo Inodorus	9.2	8	140.935	106.941	90.009	4.46064	1.9	1.3	0	1	1912.25	1.5	68.2525	25.5666	116.95
In-LaCalSp	4	melo Inodorus	9.9	9	130.386	65.9859	42.7434	3.71044	2.2	1.6	1	2	1083.31	2	69.9325	22.3704	113.475
In-WTTurk	4	melo Inodorus	8	10.7	197.213	25.4005	39.2536	9.62623	1.8	0.5	2	2.5	895.667	6.91667	60.9166	28.5104	84.9653
In-MelAmaSp	4/3	melo Inodorus	10.6	5.6	118.614	49.2103	50.248	0.990217	3.1	1.4	1	2	1013.33	2.66667	69.721	20.72	113.3
Am-HassanTur	4	melo Ameri	9.4	8	136.664	76.4003	76.2906	3.94233	1.3	0.9	2	3.1	1175.5	3.2	62.9778	17.3567	106.633
Am-KuvRus	4	melo Ameri	11	8.6	187.31	86.5404	70.9118	2.68819	2.3	1.1	3	2.3	1588	2.66667	71.5778	17.6856	109.2
Am-KoljGeor	4/5	melo Ameri	13.82	8.5	206.4	63.2281	84.0818	0.367524	4.1	1.63	3	3.5	551.75	3	69.8156	20.6911	110.544
Am-AltimTur	4/5	melo Ameri	5.4	5.9	50.5239	55.9909	50.9919	16.1758	1.4	0.6	2	2	505	8	69.005	26.5733	86.1167
La-BanBul	4/5	melo Indet.landrace	8.9	8.9	147.286	65.4142	80.2127	2.37717	1.8	0.6	3	4	676.833	3.33333	65.6656	27.5144	95.1944
La-OgenBul	4/5	melo Indet.landrace	11.2	10.2	84.6719	55.498	78.4624	6.46158	2.4	1.4	3	3.3	585.75	2.5	64.39	21.1467	109.058
In-AsliTun	4/1	melo Inodorus	10.1	11.1	209.159	45.1351	56.6674	4.03092	1.7	1.7	4	4	740.286	4.28571	72.7848	23.8162	103.386
La-Susa-Geor	4	melo Indet.landrace	7.5	6.2	40.2703	56.1134	78.5214	4.19922	2.26	0.5	4	3.4	760.4	6	56.4587	27.8073	87.0467
Am-MestKaz	4/5	melo Ameri	9.8	9.5	128.075	74.899	91.6683	3.73727	4.1	1.3	3	2.3	1091	3.33333	63.5978	18.2567	108.778
Am-SouiMor	4/5	melo Ameri	10.4	8.1	84.3216	60.006	64.0558	0.725475	2.2	0.7	3	3.5	709.25	1.75	54.2408	31.53	114.508
La-NajdAS	4/5	melo Indet.landrace	4.8	7.2	30.5925	67.7878	76.6529	5.74371	1.6	0.5	1	2	1580.75	1.75	65.9854	27.3842	113.792
In-CucumIta	4/1	melo Inodorus	6.1	4.4	84.2044	65.2185	48.2056	0.55688	3.1	2.4	0	1.8	646.5	1.75	59.3163	21.1071	114.314
In-LaAmanSp	4/3	melo Inodorus	10.5	8.9	115.653	99.6805	88.8446	0.428113	2.8	1.9	0	1	862.5	1.83333	60.8328	19.8317	111.428
Am-korcaRus	5	melo Ameri	7.4	7.4	48.9333	79.0397	49.6797	0.88309	2.8	0.5	4	3.7	645.167	3.33333	63.7756	16.8261	106.517
Am-Ouz1Uz	5	melo Ameri	9.3	7.4	58.8669	80.7104	56.0093	6.95408	3.2	2.8	1	2	1261.57	2	66.8962	20.2543	114.457
La-SousIran	5	melo Indet.landrace	6	7.3	47.316	92.0278	94.237	2.781	4	2	0	2	1019.5	3.875	71.6575	13.5464	112.194
Am-NanaGeorg	5	melo Ameri	9.7	7.7	133.52	68.6794	66.0169	2.14004	2.7	0.5	3	3.3	927.667	1.83333	64.8706	21.8328	114.722
La-GorgIran	5	melo Indet.landrace	5.8	9.6	25.77	130.982	83.7079	0	2.6	1.5	0	1	799	6	63.94	13.3033	105.8
Am-KokUzb	5	melo Ameri	7.8	9.2	140.411	69.4283	57.511	2.07089	2.2	1.8	3	3	2061	3.2	65.706	11.3153	109.313
Am-Ouz2Uz	5	melo Ameri	8.4	5.4	27.5491	51.055	72.628	1.62053	1.8	0.6	3	3.6	402.25	2	69.3542	18.6346	111.067
Can-PersIran	5	melo Cantalupensis	6.1	6	31.5558	74.3211	57.6003	5.79669	1.35	0.9	3	2.5	313.167	2	62.3194	27.0089	111.061
Am-ChandAfg	5/4	melo Ameri	7.5	5.26	76.9022	64.9854	82.387	4.43255	2.2	0.8	4	3.2	771	8.2	60.58	26.08	81.2
Mom-KhaInd	5	agrestis Momordica	5.4	7.5	31.7163	64.2902	74.7369	6.44334	0.84	1.9	3	3.8	760.4	5.8	68.318	28.3633	88.7133
In-HamiChi	5/4	melo Inodorus	9.2	7	27.4278	63.9309	69.3284	2.47915	2.6	1.6	0	1	953.667	5.66667	67.0633	22.7011	91.7556
Flex-TarehAfg	5	melo Flexuosus	2.4	2.2	5.14352	34.7257	40.3993	8.4643	3.1	1.4	2	1	1851.33	3.33333	64.7497	18.4017	106.967
Am-3584Afg	5/4	melo Ameri	8.7	5.7	69.7144	73.1304	74.9965	2.52514	2.3	1.4	2	3.25	931.75	1.25	53.8792	29.5025	117.092
La-RedCotChi	5/4	melo Indet.landrace	12.7	9	175.265	106.391	86.3329	8.91899	3.4	2	0	2	848.4	7	59.6313	26.37	82.7067
La-MalacAlg	5	melo Indet.landrace	10	7.4	105.842	57.002	65.5107	2.82309	2.9	2.1	2	2	686	2	63.6213	25.5087	113.607
Can-PSUSA	5/1	melo Cantalupensis	9.1	9	179.29	35.3572	33.1899	5.00775	2.2	1.7	4	3.6	1170	6.71429	58.8576	36.1643	84.2905
Am-TokTaj	5/4	melo Ameri	9.4	6.1	123.463	63.65	77.9743	2.6807	2.1	1.5	4	3.9	539.571	2.57143	66.8833	15.8967	109.448
In-CascaPor	5/1	melo Indet.landrace	5.6	7.5	59.1181	34.0377	44.7864	4.86366	2.5	4.6	0	1.5	1189.5	6	53.1367	31.03	103.267
Am-SarakIran	5/6	melo Ameri	3.8	5	53.3974	40.7456	34.0994	5.37738	2.7	1.8	2	2.1	75.6429	1.71429	55.9408	25.4498	114.242
Can-PearlJa	5/1	melo Cantalupensis	11.7	10	148.546	77.6585	45.2356	10.1822	2.9	0.6	4	3.6	431	8.33333	56.609	21.1119	88.0905
La-KankMali	5/1	melo Indet.landrace	3.9	4.6	71.0564	63.8399	73.8227	9.34999	0.28	0.8	4	3.6	1270.44	5.44444	63.9937	28.653	85.9148
Can-EfJa	5/1	melo Reticulatus	10.4	9.1	107.575	58.1653	52.3405	3.18581	2.3	0.6	3	2.8	873	1.75	54.65	30.8525	112.717
Am-ChandMon	5/4	melo Ameri	8.1	5.3	33.3647	64.0159	88.0891	3.87935	1.7	0.7	3	3.3	385.571	6.14286	66.2325	28.0115	91.9875
Am-OpalGer	5/4/1	melo Ameri	6.8	8.6	131.71	69.3465	81.2027	1.85837	2.5	0.7	3	2.7	782.167	2	59.4717	28.3794	115.378
Am-NesviGeorg	5/4	melo Ameri	7.2	6.8	18.2413	48.2828	63.1543	2.60935	2.3	0.8	2	2	1579.12	4.5	70.6117	21.7163	98.8708
Flex-KhiIrak	5/3/7	melo Flexuosus	3	2.2	1.4405	50.0115	42.3507	31.001	1.86	0.5	3	2	1090.33	3.33333	65.5756	24.1089	111.067
Con-Co6Chi	6	agrestis Conomon	9.8	7.5	91.2079	71.9591	52.677	6.15631	2.9	0.9	1	2.3	286.286	4.42857	58.3494	35.2738	95.1556
Con-FreeCJa	6	agrestis Conomon	3.5	3.8	1.95775	49.2514	47.895	5.3162	6.3	1.1	0	1.5	681.2	3.8	70.344	13.1417	107.333
Con-NanChi	6	agrestis Conomon	8.5	9.1	69.7825	78.9264	82.7674	3.94747	5.9	1.2	1	2	229	1	47.667	34.9782	116.975
Con-OgonChi	6	agrestis Conomon	9.3	8	95.8736	57.1654	43.9235	1.73936	2.4	2.6	2	2	212	3.44444	70.3886	21.4643	108.877
Con-SCKo	6	agrestis Conomon	6.9	7.4	163.608	59.1234	78.1441	18.5437	2.1	1.5	1	2	687.154	6.23077	63.7542	33.7592	94.7923
Con-ShiroJa	6	agrestis Conomon	3.5	4.7	113.842	83.3696	72.6856	2.05062	4.6	2.4	2	2.2	513.6	1.6	63.0583	18.6733	113.767
Con-XiaChi	6	agrestis Conomon	11	9	62.2922	40.8119	56.3465	4.26398	-	0.7	1	2	225	4	71.7844	13.0444	105.433
Con-PaulPol	6	agrestis Conomon	7	6.8	52.7411	62.5117	57.4606	3.34538	0.98	0.5	4	4	759.143	2.42857	66.5222	34.1783	104.689
Con-LongtChi	6	agrestis Conomon	12	7.3	62.4551	33.0122	40.758	5.59102	2.9	1.8	2	2.6	244.667	4	63.6956	25.8322	91.1222
Con-BaishChi	6	agrestis Conomon	8.8	9.5	88.6441	72.7154	61.5337	5.27431	2.5	2.1	2	2.8	323	4	65.9067	12.6617	105.256
Con-GMJa	6	agrestis Conomon	10.6	11.7	74.2739	63.9553	64.0883	3.53017	2.8	1	2	2	199.222	4	68.5981	13.4141	101.748
Con-Pat81Ko	6	agrestis Conomon	6.3	7.7	128.845	57.7274	63.6489	2.11653	5.2	3.5	1	2.9	385.222	1	45.7356	33.0696	118.567
Con-MamJa	6	agrestis Conomon	3	5.6	41.191	44.5128	26.566	7.06437	2.9	3.3	0	1	786.6	2	58.6799	23.0699	114.727
Con-MielChi	6/5	agrestis Conomon	12	10.6	116.171	105.951	123.074	3.32726	2.5	0.5	2	2.5	400.25	4.875	67.1179	11.9429	103.221
Con-GouChi	6/5	agrestis Conomon	-	6.7	32.4886	26.9225	33.576	15.1537	1.9	-	1	2	61.8824	1.47059	60.3081	27.717	117.276
Con-GapPhi	6	agrestis Conomon	2.4	4.3	139.584	65.6867	66.8064	5.65266	1.9	0.5	3	4	937	6	66.1233	27.09	108.133
Con-SanIlPhi	6	agrestis Conomon	-	6	32.9745	41.1829	45.45	3.18435	2	0.5	2	3	789.5	4	69.4317	22.6	91.8167
Ag-Cuba	6/7	agrestis Wild agrestis	5.4	7.2	8.42755	3.61181	8.42755	7.84461	4	2.7	0	1.5	26	1	-	-	-
Dud-QPMAfg	6	melo Dudaim	9.6	7	34.8339	54.6902	44.0424	6.29931	5.1	2.5	3	4	163.667	4	70.2611	9.25111	100.067
Ag-MelCol	6/7	agrestis Wild agrestis	6.5	6.3	17.4019	38.933	31.3681	8.77374	1.1	3.5	2	3	41.2	3.2	61.0267	21.3093	99.7
Dud-QAPMgGeorg	6/2	melo Dudaim	6.3	5	37.559	48.953	57.5289	5.66618	1.5	1.7	3	4	95.5	4	65.4058	12.805	98.6833
La-VoaMad	6/7	agrestis Indet.landrace	-	4.7	28.5099	43.6371	51.92	4.83988	4.5	0.5	1	2.3	788.75	5.375	76.7494	20.0523	93.5963
Ac-TGR1843Zimb	6/7	agrestis Acidulus	3	4.8	78.6593	48.9905	16.7306	7.53475	6.6	4.7	0	1	760	4	76.6883	8.16333	104.05
Ac-SRKSLan	6/7	agrestis Acidulus	-	4.4	8.79304	25.1559	11.8744	8.97666	6.3	-	0	1.8	430.2	4	76.6947	12.1827	103.7
Ag-CallInd	7/6	agrestis Wild agrestis	-	8.8	99.5218	6.2701	9.01228	8.34518	3	-	2	2	21.75	4.25	66.1798	26.2048	96.9
Ac-5394Zamb	7/6	agrestis Acidulus	3.3	5.7	4.72824	46.97	47.9644	7.09209	6.6	5	0	1	371.5	3.66667	71.6089	15.3578	106.578
Ag-WChInd	7/6	agrestis Wild agrestis	10.3	6.9	22.4172	41.3229	50.3369	11.5284	-	-	1	2	16.7	3	59.3271	19.2829	100.275
Chi-VellInd	7/6	agrestis Chito	6	8	13.1871	53.9647	58.8573	12.642	3.7	4	2	2.2	102.571	3.42857	66.5381	21.76	105.405
Ag-C38Nig	7	agrestis Wild agrestis	-	6.4	9.79361	14.8434	23.3809	24.079	0.38	-	0	1.8	14.125	2	62.8967	26.52	110.244
Ag-TayCam	7	agrestis Wild agrestis	-	7	11.444	20.8856	26.7407	10.5459	-	-	1	2	12	2.66667	54.8233	22.8033	103.633
Ag-FadSud	7	agrestis Wild agrestis	-	5.5	4.71458	6.14741	11.0036	28.5643	-	-	2	2.5	28	2	62.9433	24.34	109.15
Ag-Hsd93Sud	7	agrestis Wild agrestis	3.6	4.3	13.9541	44.2934	32.157	11.0216	5.5	5	1	1	96.4615	2.07692	68.1021	24.4544	111.054
Tibish-KSud	7	agrestis Tibish	-	5.1	19.4249	62.869	54.8203	18.7268	8	-	0	1.3	1358.78	3.55556	78.1634	15.2237	109.983
Ag-15591Gha	7	agrestis Wild agrestis	-	13	159.516	40.5783	59.4325	10.3855	-	-	1	2.1	5.28571	1.57143	-	-	-
Ag-Hsd2446Sud	7	agrestis Wild agrestis	-	6.1	12.9738	19.0164	46.9191	18.8732	4	-	1	2	14.5	2	-	-	-
Ag-TendSud	7	agrestis Wild agrestis	-	8.7	88.8472	90.4822	97.7491	5.08982	-	-	2	3	22.25	2	55.5208	25.5141	106.117
Ag-HumSud	7	agrestis Wild agrestis	9	5.5	21.1727	33.4058	33.5353	27.0871	5	1.7	1	2	64	2	61.765	21.2367	107.383
Ag-Hum93Sud	7	agrestis Wild agrestis	-	6	8.6587	9.55443	0	14.4917	5	-	2	3	24	2	51.2267	23.48	101.433
Tibish-DSud	7	agrestis Tibish	5	3.2	14.4094	20.6483	28.7399	5.92376	5.73	3	0	1.2	712.2	1.9	75.6265	20.4315	111.262
Ac-G22843Se	7	agrestis Acidulus	11.1	8.7	132.99	57.9438	75.654	7.46504	1.4	1	2	3.3	176.444	3	57.5793	20.0778	121.341
Am-6053Iran	5/2/4	melo Ameri	8.6	5.3	35.7534	69.4185	83.9494	7.15645	1.8	0.6	3	4	791.125	5	59.3265	31.6093	92.1869
Flex-Co24Irak	5/2/3/6	melo Flexuosus	2.8	2.5	20.7137	42.2125	39.3897	13.0307	2.5	0.7	3	2.7	1418.33	3.33333	60.2511	16.3267	108.689
Flex-AryaInd	7/6/5	melo Flexuosus	4.9	3.8	10.9063	56.0245	64.4012	15.487	1.7	1.4	3	2.2	708	3.83333	65.8528	17.6467	96.1667
Am-GalaTun	5/3	melo Ameri	8.3	6.4	36.4879	70.4877	92.3578	2.98409	2.5	0.5	3	3.5	1865	7	59.18	30.1133	85.5667
La-TransSAfrica	6/7/5	agrestis Wild agrestis	3.9	4.88	39.9674	65.3614	44.7304	50.6982	5.48	4.7	3	2	283.667	1.66667	62.132	21.2353	113.54
Flex-AlficozSp	2/5/4	melo Flexuosus	3.2	2.6	1.29192	24.4775	28.4451	9.46374	1.35	0.5	3	2	1162	2	63.5183	17.78	106.083
Flex-Co20Ind	5/6/7	melo Flexuosus	3.3	2.12	6.6179	28.7753	37.5221	13.8648	1.6	0.5	3	2.2	1442.6	4	68.8985	18.968	98.24
Ac-SVIInd	7/6	agrestis Acidulus	6	5.2	25.879	76.0775	65.7994	16.3536	6.5	3.1	0	1	258.25	4	70.8779	19.2467	101.55
Flex-AcukTurk	5/4/6/2	melo Flexuosus	5.9	3.8	25.766	41.7085	25.6923	0.557547	2.7	1.2	3	1.8	1476.6	2.4	62.9153	19.9133	110.813
Flex-SnakeSA	4/7	melo Flexuosus	4.5	6.4	33.089	55.3967	39.9619	1.90207	0.8	0.8	2	2	1345	4.75	61.6842	12.2083	106.075
Mom-PI124Ind	6/5/7	agrestis Momordica	6	5.2	63.5057	63.2053	56.72	15.0633	1.6	3	3	3.8	899	5.5	71.3525	23.1708	84.8917
Mom-MR1Ind	5/6	agrestis Momordica	-	8.7	40.1217	73.7594	48.7454	12.0791	0.98	0.5	4	4	477	4.75	77.0209	22.1288	104.711
Am-KhaIran	6/7	melo Ameri	6.1	4.2	68.3739	91.3643	88.6771	2.97814	3.1	1.3	2	2	1440	1	62.725	27.395	118.75
La-Bol	5/1/2/3	melo Indet.landrace	5	6.4	27.9596	53.8859	54.3723	2.9158	1.1	0.5	4	4	1341.43	8.42857	67.1411	29.0056	85.2333
Flex-SilkaSud	5/3/7/1	melo Flexuosus	3.3	3.4	20.0289	45.6262	57.1127	36.9047	0.1	1.3	3	2.5	1348.25	2.5	61.52	24.1008	103.108
Am-BattiTun	5/6/1	melo Ameri	7.3	6.1	63.2401	73.8146	89.6246	5.68385	1.8	1.1	4	3.3	1079	2.66667	62.8253	16.5087	107.4
Mom-FPInd	6/7/1	agrestis Momordica	-	3.5	11.9444	26.314	30.998	33.7407	0.15	0.5	3	3.5	433.667	8.5	65.8988	24.3829	81.1375
La-AarhusSwed	1/5/3	melo Indet.landrace	3.5	5.4	34.4033	40.6991	31.148	23.5471	2.6	0.6	2	2.8	1709.25	5.75	62.1344	22.1667	83.8556
Can-SucrFran	1/5	melo Cantalupensis	4.7	7	42.8452	60.2774	70.197	7.9881	1.8	0.9	4	3.8	493.4	8.6	66.7973	36.8713	78.5533
Can-PresFran	1/5	melo Cantalupensis	10	9.3	63.5389	47.1966	44.5435	2.18841	1.64	1.1	4	2.7	803.6	6.4	56.008	37.862	74.22
La-ZatIta	1/5/3	melo Indet.landrace	10.6	10.12	101.126	55.52	51.6604	4.90712	1.42	1.2	4	3	344.4	7	54.7307	42.5163	65.865
Can-CAFran	1/5/2	melo Cantalupensis	3.8	-	133.985	92.8571	94.1676	1.85745	-	0.7	4		-	-	-	-	-
La-KroFran	1/5	melo Indet.landrace	8.8	8	107.268	65.9479	63.8302	3.66103	3.2	0.9	4	3.3	1233	7	61.5033	38.2217	76.7917
Am-AnaFran	2/1/3	melo Ameri	8.6	10.1	122.133	79.7558	52.8908	3.1243	3.5	1	4	3.4	571	1.14286	54.749	36.8662	111.514
Can-GHUSA	1/2/5	melo Reticulatus	10.3	9.3	130.268	103.933	87.5679	3.59162	1.7	0.6	4	4	804	7.16667	56.685	36.136	73.7556
Chat-CarBIta	1/5	melo Chate	3.3	3.7	17.0148	43.9422	38.3187	16.5493	2.9	0.7	3	3.2	555.5	3.33333	68.0622	20.8906	108.578
Am-AfrMor	1/5/4	melo Ameri	6.4	4.72	17.971	76.3346	95.087	11.6173	1.38	0.5	4	3.5	2236.73	6.93333	59.7483	29.238	81.7967
Can-NYIs	1/5/4	melo Cantalupensis	8.4	9	92.4098	62.2086	55.4064	6.17348	2.5	1	4	3	701.143	1.85714	59.9824	29.9371	114.648
Am-BirUkr	4/3/2/5	melo Ameri	9.2	7.8	68.7266	93.031	54.0141	1.37253	3.9	1.3	1	2	751.4	1.4	57.452	30.384	115.407
La-MadASp		melo Indet.landrace	8.2	6	48.2972	45.5637	24.7097	1.48437	4.24	1.8	1	2	758.2	1.8	67.0613	20.6913	113.313
