# Supplementary material for: Variability of candidate genes, genetic structure and association with sugar accumulation and climacteric behavior in a broad germplasm collection of melon (Cucumis melo L.)
Source: BMC Genet. 2015 Mar 19;16:28. doi: 10.1186/s12863-015-0183-2 (PMC4380257; doi:10.1186/s12863-015-0183-2)
Supplement: Additional file 6: — Genetic Diversity parameters for the candidate genes for ripening and sugar accumulation as well as for referencel markers. MAF indicates Major Alelle Frequency, gene diversity is the expected heterozygosity and Ho refers to observed heterozygosity. [file 12863_2015_183_MOESM6_ESM.xlsx]

## Sheet: Hoja1
Variability of candidate genes, genetic structure and association with sugar accumulation and climacteric behavior in a broad germplasm collection of melons (Cucumis melo L.).
Leida C.1, Moser C.1, Esteras C.2, Sulpice R.3,4 Lunn J.E.3;de Langen, F.5 Monforte A. J.6 and Picó B.2
Affiliations
1Research and Innovation Center, Dept. Genomics and Biology of Fruit Crops, Fondazione Edmund Mach (FEM), Via E. Mach 1, 38010 San Michele a/A, Italy
2 Institute for the Conservation and Breeding of Agricultural Biodiversity (COMAV-UPV), Universitat Politècnica de Valencia, Camino de Vera s/n, 46022 Valencia, Spain
3 Max-Planck-Institute of Molecular Plant Physiology, Wissenschaftspark Golm, Am Mühlenberg 1, 14476 Potsdam (OT) Golm, Germany.
4 Plant Systems Biology Research Laboratory, Department of Botany and Plant Science, Plant and AgriBiosciences Research Centre, National University of Galway, University Road, Galway, Ireland
5 HMCLAUSE (Business Unit of Limagrain), Station de Mas Saint Pierre, La Galine, 13210 Saint-Rémy-de-Provence, France.
6 Instituto de Biología Molecular y Celular de Plantas (IBMCP), Universitat Politècnica de València (UPV)-Consejo Superior de Investigaciones Científicas (CSIC),
Ciudad Politécnica de la Innovación (CPI), Ed. 8E, C/Ingeniero Fausto Elio s/n, 46022 Valencia, Spain.
Corresponding authors
A.J. Monforte (amonforte@ibmcp.upv.es)
B. Picó (mpicosi@btc.upv.es)
Additionalfile 6. Genetic Diversity parameters for the candidate genes for ripening and sugar accumulation as well as for reference markers.
MAF indicates Major Alelle Frequency, gene diversity is the expected heterozygosity and Ho refers to observed heterozygosity.
candidates	MAF	Gene diversity	Ho
ripening (ethylene and cell wall related)	0.720152	0.369069	0.0427173
sugars	0.766694	0.307921	0.0548071
reference	0.68531	0.405745	0.0522711
mean	0.702688	0.385774	0.050938
