# Supplementary material for: Variability of candidate genes, genetic structure and association with sugar accumulation and climacteric behavior in a broad germplasm collection of melon (Cucumis melo L.)
Source: BMC Genet. 2015 Mar 19;16:28. doi: 10.1186/s12863-015-0183-2 (PMC4380257; doi:10.1186/s12863-015-0183-2)
Supplement: Additional file 7: — Loading for PC1 and PC2 of candidate genes for ripening, including ethylene and cell wall related, (orange) and sugar accumulation (blue). [file 12863_2015_183_MOESM7_ESM.xlsx]

## Sheet: Foglio1
Variability of candidate genes, genetic structure and association with sugar accumulation and climacteric behavior in a broad germplasm collection of melons (Cucumis melo L.).
Leida C.1, Moser C.1, Esteras C.2, Sulpice R.3,4 Lunn J.E.3;de Langen, F.5 Monforte A. J.6 and Picó B.2
Affiliations
1Research and Innovation Center, Dept. Genomics and Biology of Fruit Crops, Fondazione Edmund Mach (FEM), Via E. Mach 1, 38010 San Michele a/A, Italy
2 Institute for the Conservation and Breeding of Agricultural Biodiversity (COMAV-UPV), Universitat Politècnica de Valencia, Camino de Vera s/n, 46022 Valencia, Spain
3 Max-Planck-Institute of Molecular Plant Physiology, Wissenschaftspark Golm, Am Mühlenberg 1, 14476 Potsdam (OT) Golm, Germany.
4 Plant Systems Biology Research Laboratory, Department of Botany and Plant Science, Plant and AgriBiosciences Research Centre, National University of Galway, University Road, Galway, Ireland
5HMCLAUSE (Business Unit of Limagrain), Station de Mas Saint Pierre, La Galine, 13210 Saint-Rémy-de-Provence, France.
6 Instituto de Biología Molecular y Celular de Plantas (IBMCP), Universitat Politècnica de València (UPV)-Consejo Superior de Investigaciones Científicas (CSIC),
Ciudad Politécnica de la Innovación (CPI), Ed. 8E, C/Ingeniero Fausto Elio s/n, 46022 Valencia, Spain.
Corresponding authors
A.J. Monforte (amonforte@ibmcp.upv.es)
B. Picó (mpicosi@btc.upv.es)
Additional file 7	Loading for PC1 and PC2 of candidate genes for ripening, including ethylene and cell wall related, (orange) and sugar accumulation (blue).
marker	candidate	PCA1		marker	candidate	PCA2
CNR.G	ripening	-0.0731108		SlEBF2.T	ripening	-0.135345
CmEXP3.T	ripening	-0.0709006		CmINHLIKE2.1.T	sugar	-0.135127
AtEIN3ex4.4.C	ripening	-0.0697156		snpSUS3.1C	sugar	-0.134189
AtEIN3ex4.3.T	ripening	-0.0693898		CmETR1ex1.T	ripening	-0.134067
AtEIN3ex4.1.G	ripening	-0.0693585		CmVPELIKE2.3.T	sugar	-0.133657
CmACO3ex2.G	ripening	-0.0635676		snpFK3.1.T	sugar	-0.132825
CmERF3ex4.T	ripening	-0.0623457		CmEIN3LIKE2ex2.T	ripening	-0.131862
CmINHLIKE2.4.T	sugar	-0.0608025		CmINH1.2.C	sugar	-0.109537
CmAAG2.1.C	sugar	-0.0583519		CmINH1.4.C	sugar	-0.0998138
AtEIN3ex4.2.C	ripening	-0.0563516		CmACO1b.T	ripening	-0.0899556
CmAIN2.3.T	ripening	-0.0563493		CmACO2ex3.A	ripening	-0.0878018
CmACO3intr1.G	ripening	-0.0561657		CmERF2ex2.G	ripening	-0.0817199
CmAIN2.2.G	sugar	-0.0558423		SlERF3.A	ripening	-0.0787973
CmETR1ex3.G	ripening	-0.0555159		SlETR3(NR)1.G	ripening	-0.0777259
CmINH1.3.C	sugar	-0.0548771		CmACS1ex5.1.A	ripening	-0.0745076
CmACS1ex4.G	ripening	-0.0547656		SlERF1.T	ripening	-0.0743243
AtCTR1.C	ripening	-0.0544953		CmACS1ex4.G	ripening	-0.0739136
CmINHLIKE2.2.T	sugar	-0.0544357		snpSPP1.1.A	sugar	-0.072986
CmACS1ex51.A	ripening	-0.0543778		CmAIN2.2.G	sugar	-0.0720229
CmVPELIKE3.2.T	sugar	-0.0543765		CmETHIND.T	ripening	-0.0719883
SlNOR.G	ripening	-0.0535596		CmINHLIKE2.3.T	sugar	-0.0717576
SlSBPex3.C	ripening	-0.0514389		CmE8ex1.3.A	ripening	-0.0714218
CmACS1ex5.2.T	ripening	-0.0502373		SlHB1.T	ripening	-0.0714024
CmACO1b.T	ripening	-0.0484533		CmETR1ex3.G	ripening	-0.0711036
VvCTR1TF.A	ripening	-0.0466098		CmVPELIKE3.1.A	sugar	-0.0706917
CmACO2ex3.A	ripening	-0.0445542		EIL3ex2.C	ripening	-0.0697872
SlETR3(NR)1.G	ripening	-0.0432024		MdERF2.G	ripening	-0.068286
CmE8ex1.2.G	ripening	-0.040394		AtEIN3ex4.2.C	ripening	-0.0679106
CmINH3.1.C	sugar	-0.0402287		SlSBPex3.C	ripening	-0.0658641
CmE8ex1.1.G	ripening	-0.0378506		CmAAG1.3.A	sugar	-0.0653104
CmE8ex1.3.C	ripening	-0.0357703		CmINHLIKE2.2.T	sugar	-0.0652281
MdERF2.G	ripening	-0.0350744		CmAAG3.1.T	sugar	-0.0637499
CmEIN3LIKEex2.T	ripening	-0.0350317		CmXTH5.C	ripening	-0.0549336
SlERF3.G	ripening	-0.034971		AtEIN3ex4.4.T	ripening	-0.0278004
CmVPELIKE2.3.G	sugar	-0.0343945		CmINH1.3.T	sugar	-0.0259038
CmVPELIKE3.1.A	sugar	-0.0343219		AtEIN3ex4.3.C	ripening	-0.0252733
snpSPP21.C	sugar	-0.0338874		CmAAG4.2.C	sugar	-0.0252442
CmETR1ex1.C	ripening	-0.0335354		AtEIN3ex4.1.C	ripening	-0.0232362
CmEIN3LIKE2ex2.C	ripening	-0.0334293		CmE8ex1.3.G	ripening	-0.0219651
CmINHLIKE2.1.C	sugar	-0.0332603		CmINH3.1.G	sugar	-0.0201511
snpSUS3.1.T	sugar	-0.0330528		CmAIN2.3.C	sugar	-0.0198968
snpFK3.1.C	sugar	-0.0322411		CmCIN4.1.A	sugar	-0.0196442
AtEIN3ex2.T	ripening	-0.0302257		CmE8ex1.1.T	ripening	-0.0151481
CmINHLIKE2.3.T	sugar	-0.0278249		CmCIN3.1A	sugar	-0.0145187
CmSPP1.1.C	sugar	-0.0274481		CNR.A	ripening	-0.014512
CmINH1.2.T	sugar	-0.0265063		CmE8ex1.2.A	ripening	-0.0143492
CmERF2ex2.G	ripening	-0.0240536		CmEXP3.C	ripening	-0.0135526
CmAAG3.1.T	sugar	-0.0240485		VvCTR1TF.C	ripening	-0.0131132
CmINH1.4	sugar	-0.0235752		CmINH1.1.C	sugar	-0.0116118
CmEIL3ex2.T	ripening	-0.0227071		CmACS1ex5.2.C	ripening	-0.0109114
CmSUS2.2.G	sugar	-0.0224771		CmEIN3likeex2.T	ripening	-0.00854801
CmAIN2.1.T	sugar	-0.0221503		CmAAG2.1.G	sugar	-0.00636957
CmAAG1.3.A	sugar	-0.0216562		AtCTR1.A	ripening	-0.00612685
CmCIN4.1.G	sugar	-0.0213414		CmVPELIKE3.2.C	sugar	-0.00588434
VvETR2.T	ripening	-0.0197811		CmETO1likeex2.C	ripening	-0.00516076
CmETHIND.T	ripening	-0.0176337		snpSUS2.4.C	sugar	-0.00500548
CmSUS2.4.C	sugar	-0.0151083		CmERF3ex4.A	ripening	-0.00459962
SlEBF2.A	ripening	-0.0145889		CmINH-LIKE2.4.G	sugar	-0.00292453
CmAAG4.2.C	sugar	-0.0129366		CmACO3intr1.G	ripening	-0.0028279
SlERF1.C	ripening	-0.00808146		snpSUS2.2.T	sugar	-0.00237765
SlHB1.T	ripening	-0.00617823		VvRTE1ex1.1.C	ripening	-0.00203473
CmVPELIKE1.1.G	sugar	-0.005677		CmAIN2.1.T	sugar	-0.00176937
VvRTE1ex1.1.T	ripening	-0.00511791		VvETR2.C	ripening	-0.00165425
CmETO1LIKEex2.C	ripening	-0.00490905		SlNOR.G	ripening	-0.000739687
CmCIN3.1.A	sugar	-0.00475805		CmVPELIKE1.1.G	sugar	-0.000312667
SlEBF2.G	ripening	-0.00357672		CmACO3ex2.G	ripening	-0.000276328
CmINH1.1.T	sugar	-0.00343754		snpSPP2.1.T	sugar	-0.00024734
CmXTH5.G	ripening	-0.000399029		AtEIN3ex2.C	ripening	-0.000100563
