# Supplementary material for: Variability of candidate genes, genetic structure and association with sugar accumulation and climacteric behavior in a broad germplasm collection of melon (Cucumis melo L.)
Source: BMC Genet. 2015 Mar 19;16:28. doi: 10.1186/s12863-015-0183-2 (PMC4380257; doi:10.1186/s12863-015-0183-2)
Supplement: Additional file 8: — Contribution of the candidate genes (orange ripening, including ethylene and cell wall related, blue sugars) to the genetic differentiation among groups based on STRUCTURE analysis. The SNPs with higher contributions are listed on the first column followed by the category candidate gene. Fst and percentage of variance (R2) among groups explained for each locus after AMOVA are depicted in the last columns. [file 12863_2015_183_MOESM8_ESM.xlsx]

## Sheet: Strcutre and Fst
Variability of candidate genes, genetic structure and association with sugar accumulation and climacteric behavior in a broad germplasm collection of melons (Cucumis melo L.).
Leida C.1, Moser C.1, Esteras C.2, Sulpice R.3,4 Lunn J.E.3;de Langen, F.5 Monforte A. J.6 and Picó B.2
Affiliations
1Research and Innovation Center, Dept. Genomics and Biology of Fruit Crops, Fondazione Edmund Mach (FEM), Via E. Mach 1, 38010 San Michele a/A, Italy
2 Institute for the Conservation and Breeding of Agricultural Biodiversity (COMAV-UPV), Universitat Politècnica de Valencia, Camino de Vera s/n, 46022 Valencia, Spain
3 Max-Planck-Institute of Molecular Plant Physiology, Wissenschaftspark Golm, Am Mühlenberg 1, 14476 Potsdam (OT) Golm, Germany.
4 Plant Systems Biology Research Laboratory, Department of Botany and Plant Science, Plant and AgriBiosciences Research Centre, National University of Galway, University Road, Galway, Ireland
5HMCLAUSE (Business Unit of Limagrain), Station de Mas Saint Pierre, La Galine, 13210 Saint-Rémy-de-Provence, France.
6 Instituto de Biología Molecular y Celular de Plantas (IBMCP), Universitat Politècnica de València (UPV)-Consejo Superior de Investigaciones Científicas (CSIC),
Ciudad Politécnica de la Innovación (CPI), Ed. 8E, C/Ingeniero Fausto Elio s/n, 46022 Valencia, Spain.
Corresponding authors
A.J. Monforte (amonforte@ibmcp.upv.es)
B. Picó (mpicosi@btc.upv.es)
Additional file 8 Contribution of the candidate genes (orange ripening, including ethylene and cell wall related, blue sugars) to the genetic differentiation among groups based on STRUCTURE analysis.
The locus with higher contributions are listed on the first column followed by the category candidate gene.
Fst and percentatge of variance (R2) among groups explained for each locus after AMOVA are depicted in the last columns
SNPs	candidate	Fst		R2 from AMOVA
CmSUS3.1	sugar	0.823849		0.808791
CNR	ripening	0.821157		0.804091
CmEIN3LIKEex2	ripening	0.769573		0.750675
CmVPELIKE2.3	sugar	0.767688		0.750255
CmINHLIKE2.1	sugar	0.767132		0.750052
CmETR1ex1	ripening	0.735107		0.715938
CmFK3.1	sugar	0.732698		0.715447
CmACO3ex2	ripening	0.722577		0.702999
CmEXP3	ripening	0.688991		0.66991
AtEIN3ex44	ripening	0.688114		0.669138
AtEIN3ex43	ripening	0.670395		0.650957
AtEIN3ex41	ripening	0.664815		0.644632
CmINH1.1	sugar	0.656306		0.636499
CmINHLIKE2.4	sugar	0.639669		0.61982
AtEIN3ex2	ripening	0.624415		0.603774
CmACO1b	ripening	0.623147		0.603141
CmACO3intr1	ripening	0.608463		0.588291
CmETR1ex3	ripening	0.599715		0.58163
CmACS1ex51	ripening	0.599645		0.581458
CmAIN2.2	sugar	0.596881		0.578318
CmACS1ex4	ripening	0.58981		0.571667
CmVPELIKE3.2	sugar	0.581563		0.562533
CmACO2ex3	ripening	0.565549		0.547669
CmERF2ex2	ripening	0.542187		0.522719
SlETR3NR1	ripening	0.53668		0.518833
CmERF3ex4	ripening	0.532351		0.514014
CmINHLIKE2.2	sugar	0.532326		0.515189
CmAIN2.3	sugar	0.52687		0.508269
							9
