# Supplementary material for: Variability of candidate genes, genetic structure and association with sugar accumulation and climacteric behavior in a broad germplasm collection of melon (Cucumis melo L.)
Source: BMC Genet. 2015 Mar 19;16:28. doi: 10.1186/s12863-015-0183-2 (PMC4380257; doi:10.1186/s12863-015-0183-2)
Supplement: Additional file 10: — Significant markers associated to the trait of interest from GLM analysis by using TASSEL. The analyzed traits are described in Additional file 5. [file 12863_2015_183_MOESM10_ESM.xlsx]

## Sheet: additional file 10
Variability of candidate genes, genetic structure and association with sugar accumulation and climacteric behavior in a broad germplasm collection of melons (Cucumis melo L.).
Leida C.1, Moser C.1, Esteras C.2, Sulpice R.3,4 Lunn J.E.3;de Langen, F.5 Monforte A. J.6 and Picó B.2
Affiliations
1Research and Innovation Center, Dept. Genomics and Biology of Fruit Crops, Fondazione Edmund Mach (FEM), Via E. Mach 1, 38010 San Michele a/A, Italy
2 Institute for the Conservation and Breeding of Agricultural Biodiversity (COMAV-UPV), Universitat Politècnica de Valencia, Camino de Vera s/n, 46022 Valencia, Spain
3 Max-Planck-Institute of Molecular Plant Physiology, Wissenschaftspark Golm, Am Mühlenberg 1, 14476 Potsdam (OT) Golm, Germany.
4 Plant Systems Biology Research Laboratory, Department of Botany and Plant Science, Plant and AgriBiosciences Research Centre, National University of Galway, University Road, Galway, Ireland
5HMCLAUSE (Business Unit of Limagrain), Station de Mas Saint Pierre, La Galine, 13210 Saint-Rémy-de-Provence, France.
6 Instituto de Biología Molecular y Celular de Plantas (IBMCP), Universitat Politècnica de València (UPV)-Consejo Superior de Investigaciones Científicas (CSIC),
Ciudad Politécnica de la Innovación (CPI), Ed. 8E, C/Ingeniero Fausto Elio s/n, 46022 Valencia, Spain.
Corresponding authors
A.J. Monforte (amonforte@ibmcp.upv.es)
B. Picó (mpicosi@btc.upv.es)
Additional file 10 Significant markers associated to the trait of interest from GLM analysis by using TASSEL. The analyzed traits are described in additional file 5
Trait	Marker	Map position	Locus_pos	marker_F	marker_p	perm_p	markerR2	markerDF	markerMS	errorDF	errorMS	modelDF	modelMS
FRUIT DETACHMENT	CmAIN2.2	9	19767385	9.37895	0.000142	0.013	0.106122	2	4.43572	158	0.472944	2	4.43572
FRUIT DETACHMENT	CmXTH5	10	3358234	13.2973	4.55e-06	0.001	0.142526	2	6.10551	160	0.459155	2	6.10551
BRIXCOMAV	AI_09-F07	1	2192805	11.3681	2.42e-05	0.006	0.124421	2	55.2113	160	4.85669	2	55.2113
BRIXCOMAV	CMPSNP83	1	6215014	14.5228	1.61e-06	0.001	0.15446	2	68.454	159	4.71356	2	68.454
BRIXCOMAV	CMPSNP711	1	26308138	20.2486	1.45e-08	0.001	0.201984	2	89.6296	160	4.42646	2	89.6296
BRIXCOMAV	CMPSNP410	1	31595397	17.9542	9.23e-08	0.001	0.183291	2	81.3349	160	4.53014	2	81.3349
BRIXCOMAV	AI_05-G01	1	32333319	16.0696	4.37e-07	0.001	0.16727	2	74.2256	160	4.61901	2	74.2256
BRIXCOMAV	CMPSNP731	1	33286705	8.43756	0.000328	0.038	0.095407	2	42.3365	160	5.01762	2	42.3365
BRIXCOMAV	CmERF3ex4	2	14995965	13.8808	2.8e-06	0.001	0.149447	2	63.4906	158	4.57399	2	63.4906
BRIXCOMAV	CMPSNP886	2	20238108	13.7028	3.21e-06	0.001	0.146236	2	64.8919	160	4.73568	2	64.8919
BRIXCOMAV	CMPSNP658	2	22782852	8.70403	0.000258	0.031	0.0981244	2	43.5424	160	5.00255	2	43.5424
BRIXCOMAV	CmINHLIKE2.1	2	22908848	18.3845	6.57e-08	0.001	0.187818	2	83.2378	159	4.5276	2	83.2378
BRIXCOMAV	AI_18-E05	3	3631553	8.99834	0.000198	0.023	0.101107	2	44.8658	160	4.98601	2	44.8658
BRIXCOMAV	CMPSNP275	3	18666951	9.82693	9.43e-05	0.014	0.109398	2	48.5452	160	4.94001	2	48.5452
BRIXCOMAV	SlERF1	3	22138473	12.6129	8.19e-06	0.001	0.13619	2	60.4336	160	4.79141	2	60.4336
BRIXCOMAV	CMPSNP147	4	3943516	12.0368	1.35e-05	0.003	0.130783	2	58.0344	160	4.8214	2	58.0344
BRIXCOMAV	CMPSNP352	4	14369062	12.146	1.23e-05	0.001	0.131813	2	58.4914	160	4.81569	2	58.4914
BRIXCOMAV	CMPSNP607	4	25992672	9.39156	0.000139	0.018	0.105061	2	46.6204	160	4.96407	2	46.6204
BRIXCOMAV	CMPSNP677	4	26788563	8.90097	0.000216	0.024	0.100122	2	44.4289	160	4.99147	2	44.4289
BRIXCOMAV	CMPSNP24	4	28030705	9.72097	0.000104	0.014	0.108954	2	47.93	159	4.93058	2	47.93
BRIXCOMAV	CMPSNP218	6	1370839	10.0566	7.69e-05	0.011	0.11167	2	49.553	160	4.92742	2	49.553
BRIXCOMAV	CMPSNP571	6	2893143	8.29165	3.7e-05	0.006	0.135282	3	40.0206	159	4.82661	3	40.0206
BRIXCOMAV	PUB21VI1	6	12109775	12.2439	1.13e-05	0.001	0.132734	2	58.9001	160	4.81058	2	58.9001
BRIXCOMAV	A_38-F04	6	27342342	12.3943	9.9e-06	0.001	0.134146	2	59.5268	160	4.80274	2	59.5268
BRIXCOMAV	CMPSNP56	7	21026180	9.22459	0.000162	0.02	0.103386	2	45.8772	160	4.97336	2	45.8772
BRIXCOMAV	PSI_25-H03	8	4904278	11.9274	1.49e-05	0.003	0.130457	2	57.8898	159	4.85352	2	57.8898
BRIXCOMAV	CMPSNP1066	8	23484333	6.70975	0.000273	0.033	0.113004	3	33.1202	158	4.93613	3	33.1202
BRIXCOMAV	CmAIN2.3	9	19770655	12.8818	6.5e-06	0.001	0.13869	2	61.5434	160	4.77754	2	61.5434
BRIXCOMAV	CMPSNP1035	9	19967817	14.7064	1.37e-06	0.001	0.155284	2	68.9066	160	4.6855	2	68.9066
BRIXCOMAV	CmVPELIKE3.2	9	21406361	9.12194	0.000179	0.02	0.104106	2	45.6541	157	5.00487	2	45.6541
BRIXCOMAV	CMPSNP1133	9	23050179	8.5523	2.67e-05	0.006	0.138944	3	41.1038	159	4.80617	3	41.1038
BRIXCOMAV	CMPSNP890	9	23504582	13.2773	4.71e-06	0.001	0.144668	2	62.7808	157	4.72845	2	62.7808
BRIXCOMAV	CmEXP3	10	8471163	10.2626	6.41e-05	0.011	0.113697	2	50.4527	160	4.91617	2	50.4527
BRIXCOMAV	SlERF3	12	20075012	11.1004	1.18e-06	0.001	0.173173	3	51.2298	159	4.61511	3	51.2298
BRIXCOMAV	AtCTR1	12	23562447	12.9174	6.3e-06	0.001	0.13902	2	61.6896	160	4.77571	2	61.6896
BRIXVCO	PUB211	0	42533470	9.95484	8.59e-05	0.005	0.114483	2	69.5318	154	6.98472	2	69.5318
BRIXVCO	AI_09-F07	1	2192805	10.0966	7.58e-05	0.004	0.115924	2	70.4074	154	6.97335	2	70.4074
BRIXVCO	CMPSNP83	1	6215014	9.90973	8.98e-05	0.005	0.114683	2	69.2169	153	6.98474	2	69.2169
BRIXVCO	CMPSNP711	1	26308138	19.8319	2.17e-08	0.001	0.204808	2	124.391	154	6.27226	2	124.391
BRIXVCO	CMPSNP410	1	31595397	14.0094	2.57e-06	0.001	0.153934	2	93.4924	154	6.67355	2	93.4924
BRIXVCO	AI_05-G01	1	32333319	10.8201	4.01e-05	0.002	0.123208	2	74.831	154	6.9159	2	74.831
BRIXVCO	CMPSNP502	2	2718968	11.2337	2.8e-05	0.002	0.128043	2	77.6965	153	6.91639	2	77.6965
BRIXVCO	CmERF3ex4	2	14995965	13.2133	5.12e-06	0.001	0.148109	2	86.3684	152	6.53647	2	86.3684
BRIXVCO	CMPSNP886	2	20238108	8.81665	0.000237	0.032	0.102738	2	62.3986	154	7.07736	2	62.3986
BRIXVCO	CmINHLIKE2.1	2	22908848	11.9879	1.45e-05	0.001	0.134713	2	81.8189	154	6.82515	2	81.8189
BRIXVCO	AI_18-E05	3	3631553	9.85876	9.36e-05	0.005	0.113503	2	68.9369	154	6.99245	2	68.9369
BRIXVCO	CMPSNP275	3	18666951	8.98578	0.000204	0.028	0.104503	2	63.4705	154	7.06344	2	63.4705
BRIXVCO	SlERF1	3	22138473	11.536	2.15e-05	0.002	0.130297	2	79.1367	154	6.85998	2	79.1367
BRIXVCO	CMPSNP1132	4	1566963	9.51299	0.000127	0.009	0.10996	2	66.785	154	7.0204	2	66.785
BRIXVCO	CMPSNP147	4	3943516	13.3103	4.66e-06	0.001	0.147384	2	89.5147	154	6.7252	2	89.5147
BRIXVCO	CMPSNP607	4	25992672	8.96793	0.000207	0.028	0.104317	2	63.3576	154	7.06491	2	63.3576
BRIXVCO	CMPSNP677	4	26788563	8.69218	0.000265	0.034	0.101435	2	61.6071	154	7.08764	2	61.6071
BRIXVCO	CMPSNP24	4	28030705	8.89005	0.000223	0.029	0.104111	2	62.1951	153	6.99603	2	62.1951
BRIXVCO	CMPSNP788	5	18622578	15.442	7.72e-07	0.001	0.167045	2	101.456	154	6.57013	2	101.456
BRIXVCO	AI_13-H12	5	27346231	8.73015	0.000256	0.033	0.101833	2	61.8488	154	7.0845	2	61.8488
BRIXVCO	CMPSNP571	6	2893143	9.39683	9.74e-06	0.001	0.155585	3	62.9968	153	6.70405	3	62.9968
BRIXVCO	PUB21VI1	6	12109775	10.0126	8.16e-05	0.004	0.115071	2	69.889	154	6.98008	2	69.889
BRIXVCO	SlSBPex3	6	17171068	9.12811	0.000179	0.024	0.105983	2	64.3693	154	7.05177	2	64.3693
BRIXVCO	A_38-F04	6	27342342	10.2223	6.78e-05	0.004	0.117198	2	71.1811	154	6.9633	2	71.1811
BRIXVCO	CMPSNP56	7	21026180	9.29991	0.000154	0.015	0.107763	2	65.4503	154	7.03773	2	65.4503
BRIXVCO	CmACO3ex2	8	2720911	8.6256	0.000281	0.036	0.100736	2	61.1827	154	7.09315	2	61.1827
BRIXVCO	CMPSNP97	8	4063861	10.195	6.95e-05	0.004	0.116922	2	71.0133	154	6.96548	2	71.0133
BRIXVCO	CMPSNP1066	8	23484333	7.08653	0.000173	0.023	0.122704	3	49.5966	152	6.99871	3	49.5966
BRIXVCO	CMPSNP553	9	121268	10.1443	7.27e-05	0.004	0.116408	2	70.7013	154	6.96953	2	70.7013
BRIXVCO	CmAIN2.3	9	19770655	13.6322	3.54e-06	0.001	0.150413	2	91.3539	154	6.70132	2	91.3539
BRIXVCO	CMPSNP1035	9	19967817	11.7739	1.75e-05	0.001	0.132628	2	80.5522	154	6.8416	2	80.5522
BRIXVCO	CmVPELIKE3.2	9	21406361	13.4576	4.18e-06	0.001	0.151281	2	90.4658	151	6.72228	2	90.4658
BRIXVCO	CMPSNP1133	9	23050179	8.42462	3.23e-05	0.002	0.14177	3	57.4032	153	6.81373	3	57.4032
BRIXVCO	CMPSNP890	9	23504582	10.5769	5.02e-05	0.002	0.122877	2	74.0138	151	6.9977	2	74.0138
BRIXVCO	CmEXP3	10	8471163	9.57843	0.00012	0.008	0.110633	2	67.1935	154	7.01509	2	67.1935
BRIXVCO	CMPSNP310	12	4757228	12.2225	1.18e-05	0.001	0.136989	2	83.2007	154	6.8072	2	83.2007
BRIXVCO	AI_35-A08	12	12612121	7.6969	8e-05	0.004	0.13113	3	53.0948	153	6.89821	3	53.0948
BRIXVCO	SlERF3	12	20075012	11.6598	6.35e-07	0.001	0.186081	3	75.3448	153	6.46194	3	75.3448
BRIXVCO	CMPSNP5	12	23067253	9.00992	0.000199	0.028	0.104754	2	63.6232	154	7.06146	2	63.6232
BRIXVCO	AtCTR1	12	23562447	16.1848	4.17e-07	0.001	0.173685	2	105.489	154	6.51775	2	105.489
ABCISSIONLAYER	snpHPS22	1	571227	17.4602	1.37e-07	0.001	0.178237	2	31.6567	161	1.81308	2	31.6567
ABCISSIONLAYER	CMPSNP431	2	827502	10.84	3.83e-05	0.003	0.118678	2	21.0783	161	1.94449	2	21.0783
ABCISSIONLAYER	CMPSNP1057	2	3609917	9.56306	0.000119	0.006	0.106182	2	18.8589	161	1.97206	2	18.8589
ABCISSIONLAYER	CmINHLIKE2.4	2	22908528	13.3554	4.3e-06	0.001	0.142298	2	25.2735	161	1.89238	2	25.2735
ABCISSIONLAYER	snpCIN3.1	3	26023941	12.6718	7.75e-06	0.001	0.136005	2	24.1558	161	1.90626	2	24.1558
ABCISSIONLAYER	snpCIN4.1	4	27495060	10.4982	5.18e-05	0.004	0.115367	2	20.4904	161	1.95179	2	20.4904
ABCISSIONLAYER	CMPSNP1167	6	3614702	9.81001	9.55e-05	0.005	0.108626	2	19.293	161	1.96667	2	19.293
ABCISSIONLAYER	CMPSNP433	6	4136411	11.2139	2.76e-05	0.002	0.122271	2	21.7165	161	1.93656	2	21.7165
ABCISSIONLAYER	CmXTH5	10	3358234	17.6352	1.19e-07	0.001	0.179703	2	31.9171	161	1.80985	2	31.9171
ABCISSIONLAYER	MLO65044.1	12	3625217	8.69583	2.22e-05	0.001	0.140189	3	16.5993	160	1.90888	3	16.5993
ABCISSIONLAYER	AI_09-G07	12	15369488	7.02682	0.000181	0.011	0.116415	3	13.7843	160	1.96167	3	13.7843
C_FLESH	snpHPS22	1	571227	15.8007	5.51e-07	0.001	0.165798	2	831.976	159	52.6544	2	831.976
C_FLESH	CMPSNP433	6	4136411	16.1266	4.2e-07	0.001	0.168642	2	846.243	159	52.4749	2	846.243
C_FLESH	AI_05-F11	7	914053	8.44618	0.000327	0.035	0.0965872	2	482.186	158	57.0892	2	482.186
C_FLESH	CmERF2ex2	10	1742964	16.7864	2.43e-07	0.001	0.174338	2	874.829	159	52.1154	2	874.829
C_FLESH	CmXTH5	10	3358234	29.3257	1.44e-11	0.001	0.269474	2	1352.22	159	46.1104	2	1352.22
FLESHCOLOR	snpHPS22	1	571227	13.3694	4.27e-06	0.001	0.143188	2	53.3446	160	3.99005	2	53.3446
FLESHCOLOR	CMPSNP1003	2	15033758	11.3109	2.54e-05	0.006	0.123872	2	46.1485	160	4.08	2	46.1485
FLESHCOLOR	AI_05-F11	7	914053	13.4905	3.88e-06	0.001	0.145074	2	53.9928	159	4.00229	2	53.9928
FLESHCOLOR	CmERF2ex2	10	1742964	13.0913	5.43e-06	0.001	0.140628	2	52.391	160	4.00197	2	52.391
FLESHCOLOR	CmXTH5	10	3358234	18.584	5.53e-08	0.001	0.18851	2	70.229	160	3.779	2	70.229
FLESHCOLOR	snpCBL1.2	11	24352864	6.81386	0.00024	0.029	0.115855	3	28.3022	156	4.15362	3	28.3022
FLESHFIRMESSVCO	AI_17-E07	1	19040577	9.46241	0.000132	0.094	0.107573	2	8.05974	157	0.851764	2	8.05974
FLESHFIRMESSVCO	CMPSNP164	3	23527320	12.9466	6.25e-06	0.017	0.141576	2	10.6073	157	0.819311	2	10.6073
FLESHFIRMESSVCO	CMPSNP480	4	362722	8.80963	0.000239	0.14	0.102665	2	7.12277	154	0.80852	2	7.12277
FLESHFIRMESSVCO	CMPSNP852	4	24179652	10.6725	4.51e-05	0.057	0.119684	2	8.96712	157	0.840205	2	8.96712
FLESHFIRMESSVCO	CMPSNP677	4	26788563	8.56643	0.000294	0.163	0.0983896	2	7.37167	157	0.86053	2	7.37167
FLESHFIRMESSVCO	snpSPP1.1	4	26891557	29.2323	1.61e-11	0.001	0.271342	2	20.3298	157	0.695458	2	20.3298
FLESHFIRMESSVCO	CmETR1ex3	5	19408689	17.8163	1.06e-07	0.002	0.184977	2	13.8591	157	0.777887	2	13.8591
FLESHFIRMESSVCO	CMPSNP218	6	1370839	12.5114	9.08e-06	0.024	0.13747	2	10.2997	157	0.82323	2	10.2997
FLESHFIRMESSVCO	CNR	7	135288	6.6374	0.000301	0.166	0.113194	3	5.6539	156	0.851826	3	5.6539
FLESHFIRMESSVCO	CMPSNP1009	7	11066662	11.4554	2.28e-05	0.038	0.128057	2	9.59034	156	0.837191	2	9.59034
FLESHFIRMESSVCO	CMPSNP287	7	19316477	9.44154	0.000134	0.094	0.107362	2	8.04387	157	0.851967	2	8.04387
FLESHFIRMESSVCO	CmACS1ex4	7	20278512	12.6777	1.85e-07	0.003	0.196014	3	9.79066	156	0.772273	3	9.79066
FLESHFIRMESSVCO	CmACS1ex5.1	7	20278776	7.18701	0.000151	0.107	0.122117	3	5.58406	155	0.776965	3	5.58406
FLESHFIRMESSVCO	CMPSNP465	7	23256928	7.49275	0.000102	0.085	0.125944	3	6.29075	156	0.839578	3	6.29075
FLESHFIRMESSVCO	CMPSNP44	8	4426707	9.00178	0.000199	0.13	0.102875	2	7.70776	157	0.856248	2	7.70776
FLESHFIRMESSVCO	CMPSNP144	9	12437873	9.91006	8.85e-05	0.079	0.112092	2	8.3983	157	0.847452	2	8.3983
FLESHFIRMESSVCO	CMPSNP159	9	20540899	9.74643	0.000103	0.086	0.111075	2	8.31066	156	0.852688	2	8.31066
FLESHFIRMESSVCO	CMPSNP65	10	2226624	10.6626	4.55e-05	0.057	0.119586	2	8.95978	157	0.840299	2	8.95978
FLESHFIRMESSVCO	PSI_41-B07	11	22820373	16.3753	3.47e-07	0.003	0.172598	2	12.9316	157	0.789702	2	12.9316
FLESHFIRMESSVCO	MLO65.2	12	3624918	29.2323	1.61e-11	0.001	0.271342	2	20.3298	157	0.695458	2	20.3298
FLESHFIRMESSVCO	CMPSNP5	12	23067253	15.1823	9.38e-07	0.006	0.162062	2	12.1422	157	0.799758	2	12.1422
FLESSFIRMESSCOMAV	AI_17-E07	1	19040577	10.179	7e-05	0.105	0.115436	2	15.967	156	1.56862	2	15.967
FLESSFIRMESSCOMAV	CMPSNP731	1	33286705	11.183	2.89e-05	0.087	0.125393	2	17.3443	156	1.55096	2	17.3443
FLESSFIRMESSCOMAV	CMPSNP204	1	34862444	12.5036	9.19e-06	0.066	0.138156	2	19.1096	156	1.52833	2	19.1096
FLESSFIRMESSCOMAV	CmINHLIKE2.3	2	22908608	9.08741	0.000185	0.151	0.104348	2	14.4334	156	1.58828	2	14.4334
FLESSFIRMESSCOMAV	CmINHLIKE2.1	2	22908848	10.2295	6.72e-05	0.104	0.116602	2	15.9667	155	1.56085	2	15.9667
FLESSFIRMESSCOMAV	AtEIN3ex4.4	3	17933428	18.5327	6.01e-08	0.009	0.191984	2	26.555	156	1.43287	2	26.555
FLESSFIRMESSCOMAV	AtEIN3ex4.3	3	17933898	20.4159	1.33e-08	0.004	0.207445	2	28.6937	156	1.40546	2	28.6937
FLESSFIRMESSCOMAV	AtEIN3ex4.2	3	17934192	20.2222	1.55e-08	0.005	0.205882	2	28.4774	156	1.40823	2	28.4774
FLESSFIRMESSCOMAV	AtEIN3ex4.1	3	17934841	19.7856	2.2e-08	0.006	0.202337	2	27.9871	156	1.41451	2	27.9871
FLESSFIRMESSCOMAV	CMPSNP540	3	19473771	9.20479	0.000167	0.146	0.106162	2	14.6371	155	1.59016	2	14.6371
FLESSFIRMESSCOMAV	CMPSNP164	3	23527320	10.3588	5.97e-05	0.1	0.117235	2	16.2159	156	1.56543	2	16.2159
FLESSFIRMESSCOMAV	CMPSNP595	3	26041916	12.637	8.19e-06	0.063	0.139425	2	19.2851	156	1.52608	2	19.2851
FLESSFIRMESSCOMAV	CMPSNP852	4	24179652	12.6961	7.79e-06	0.063	0.139985	2	19.3626	156	1.52508	2	19.3626
FLESSFIRMESSCOMAV	CMPSNP607	4	25992672	8.97726	0.000204	0.155	0.103214	2	14.2765	156	1.59029	2	14.2765
FLESSFIRMESSCOMAV	CMPSNP677	4	26788563	8.82008	0.000235	0.167	0.10159	2	14.0519	156	1.59317	2	14.0519
FLESSFIRMESSCOMAV	CmSPP1.1	4	26891557	29.6527	1.22e-11	0.001	0.275448	2	38.0997	156	1.28487	2	38.0997
FLESSFIRMESSCOMAV	CMPSNP24	4	28030705	11.2082	2.84e-05	0.087	0.126349	2	16.9638	155	1.51352	2	16.9638
FLESSFIRMESSCOMAV	CMPSNP387	5	1253857	8.75619	0.000249	0.171	0.100929	2	13.9604	156	1.59434	2	13.9604
FLESSFIRMESSCOMAV	CMPSNP437	5	1694213	14.1392	2.27e-06	0.044	0.153454	2	21.2257	156	1.5012	2	21.2257
FLESSFIRMESSCOMAV	CMPSNP726	5	2372279	9.08479	0.000185	0.152	0.104321	2	14.4296	156	1.58833	2	14.4296
FLESSFIRMESSCOMAV	CmETR1ex3	5	19408689	12.1168	1.28e-05	0.07	0.134457	2	18.598	156	1.53489	2	18.598
FLESSFIRMESSCOMAV	CMPSNP218	6	1370839	12.3632	1.04e-05	0.068	0.136817	2	18.9244	156	1.5307	2	18.9244
FLESSFIRMESSCOMAV	CMPSNP3	6	5926527	10.9874	3.43e-05	0.091	0.123472	2	17.0785	156	1.55437	2	17.0785
FLESSFIRMESSCOMAV	CNR	7	135288	11.7497	5.6e-07	0.025	0.185279	3	17.0851	155	1.45408	3	17.0851
FLESSFIRMESSCOMAV	CMPSNP262	7	5264262	12.8414	6.87e-06	0.063	0.141361	2	19.5529	156	1.52264	2	19.5529
FLESSFIRMESSCOMAV	CMPSNP287	7	19316477	13.369	4.38e-06	0.058	0.146319	2	20.2388	156	1.51385	2	20.2388
FLESSFIRMESSCOMAV	CmACS1ex4	7	20278512	7.47419	0.000105	0.125	0.126379	3	11.6538	155	1.55921	3	11.6538
FLESSFIRMESSCOMAV	CMPSNP56	7	21026180	10.4684	5.42e-05	0.1	0.11833	2	16.3673	156	1.56349	2	16.3673
FLESSFIRMESSCOMAV	CMPSNP465	7	23256928	11.4361	8.14e-07	0.032	0.18123	3	16.7117	155	1.46131	3	16.7117
FLESSFIRMESSCOMAV	CmACO3ex2	8	2720911	11.0402	3.28e-05	0.09	0.123991	2	17.1504	156	1.55345	2	17.1504
FLESSFIRMESSCOMAV	CMPSNP718	8	2720980	10.2705	6.45e-05	0.102	0.116352	2	16.0938	156	1.56699	2	16.0938
FLESSFIRMESSCOMAV	CMPSNP44	8	4426707	16.2537	3.87e-07	0.024	0.172446	2	23.8526	156	1.46752	2	23.8526
FLESSFIRMESSCOMAV	F013	8	9758915	10.6754	4.75e-05	0.097	0.129124	2	17.3868	144	1.62868	2	17.3868
FLESSFIRMESSCOMAV	P5.64	9	1404624	9.35969	0.000145	0.141	0.10714	2	14.8195	156	1.58333	2	14.8195
FLESSFIRMESSCOMAV	CMPSNP1077	9	5055985	8.61418	0.000283	0.18	0.0994546	2	13.7565	156	1.59696	2	13.7565
FLESSFIRMESSCOMAV	CMPSNP144	9	12437873	11.335	2.53e-05	0.083	0.126882	2	17.5502	156	1.54832	2	17.5502
FLESSFIRMESSCOMAV	CmAIN2.2	9	19767385	9.31546	0.000152	0.143	0.107923	2	14.4616	154	1.55243	2	14.4616
FLESSFIRMESSCOMAV	CmAIN2.1	9	19767535	8.6884	2.3e-05	0.081	0.143955	3	13.2745	155	1.52784	3	13.2745
FLESSFIRMESSCOMAV	CMPSNP159	9	20540899	9.98931	8.31e-05	0.113	0.114178	2	15.7046	155	1.57214	2	15.7046
FLESSFIRMESSCOMAV	psi36-839	10	439853	12.0105	1.41e-05	0.071	0.13418	2	18.4558	155	1.53664	2	18.4558
FLESSFIRMESSCOMAV	psi36-10864	10	449858	12.5862	8.56e-06	0.064	0.138942	2	19.2183	156	1.52693	2	19.2183
FLESSFIRMESSCOMAV	CMPSNP426	11	4949194	10.7032	4.42e-05	0.096	0.121347	2	16.6163	155	1.55247	2	16.6163
FLESSFIRMESSCOMAV	PSI_41-B07	11	22820373	14.1375	2.28e-06	0.044	0.15344	2	21.2236	156	1.50123	2	21.2236
FLESSFIRMESSCOMAV	CMPSNP475	11	26420934	12.2444	1.16e-05	0.069	0.137201	2	18.8988	154	1.54346	2	18.8988
FLESSFIRMESSCOMAV	MLO65.2	12	3624918	29.6527	1.22e-11	0.001	0.275448	2	38.0997	156	1.28487	2	38.0997
FLESSFIRMESSCOMAV	CMPSNP5	12	23067253	12.8157	7.03e-06	0.063	0.141118	2	19.5193	156	1.52308	2	19.5193
FLESSFIRMESSCOMAV	FR14F22	12	23885247	6.69517	0.00028	0.18	0.114718	3	10.5785	155	1.58002	3	10.5785
fruc	CmCYP2.2	0	30072639	12.6077	8.19e-06	0.001	0.13541	2	4004.56	161	317.628	2	4004.56
fruc	EIL3ex2	2	5164461	14.3186	1.89e-06	0.001	0.151011	2	4465.93	161	311.897	2	4465.93
fruc	CMPSNP712	3	26116288	8.47626	0.000316	0.061	0.0952643	2	2817.31	161	332.377	2	2817.31
gluc	EIL3ex2	2	5164461	10.6142	4.68e-05	0.015	0.116493	2	3473.74	161	327.273	2	3473.74
h_FLESH	snpHPS22	1	571227	15.9102	5.03e-07	0.001	0.166756	2	2392.27	159	150.36	2	2392.27
h_FLESH	CMPSNP431	2	827502	11.4113	2.34e-05	0.005	0.125522	2	1800.72	159	157.801	2	1800.72
h_FLESH	CMPSNP1003	2	15033758	10.3507	5.95e-05	0.009	0.115199	2	1652.64	159	159.664	2	1652.64
h_FLESH	snpCIN3.1	3	26023941	11.014	3.31e-05	0.005	0.121683	2	1745.66	159	158.494	2	1745.66
h_FLESH	CMPSNP433	6	4136411	10.4605	5.4e-05	0.009	0.116279	2	1668.13	159	159.469	2	1668.13
h_FLESH	CMPSNP1021	6	25893671	9.01181	0.000196	0.034	0.101815	2	1460.63	159	162.079	2	1460.63
h_FLESH	AI_05-F11	7	914053	12.3637	1.03e-05	0.002	0.135324	2	1938.91	158	156.823	2	1938.91
h_FLESH	CmERF2ex2	10	1742964	14.2241	2.07e-06	0.001	0.151766	2	2177.22	159	153.065	2	2177.22
h_FLESH	CmXTH5	10	3358234	21.6482	4.84e-09	0.001	0.214025	2	3070.38	159	141.831	2	3070.38
h_FLESH	snpCBL1.2	11	24352864	8.53457	2.79e-05	0.005	0.141767	3	1333.6	155	156.259	3	1333.6
h_FLESH	CmINH1.1	11	26941449	9.06373	0.000188	0.033	0.102922	2	1475.36	158	162.777	2	1475.36
malic	CMPSNP711	1	26308138	14.2103	2.07e-06	0.096	0.15004	2	650.71	161	45.7914	2	650.71
malic	CmERF3ex4	2	14995965	13.0811	5.5e-06	0.125	0.141293	2	567.404	159	43.376	2	567.404
malic	CmINHLIKE2.3	2	22908608	8.95866	0.000205	0.315	0.100143	2	434.313	161	48.4796	2	434.313
malic	CmINHLIKE2.1	2	22908848	12.7548	7.25e-06	0.134	0.137511	2	593.985	160	46.5695	2	593.985
malic	AI_18-E05	3	3631553	11.4403	2.26e-05	0.179	0.124432	2	539.652	161	47.1711	2	539.652
malic	AtEIN3ex4.4	3	17933428	9.26336	0.000156	0.288	0.103198	2	447.56	161	48.3151	2	447.56
malic	CMPSNP275	3	18666951	11.1945	2.81e-05	0.189	0.122085	2	529.472	161	47.2975	2	529.472
malic	CmVPE-LIKE2.3	3	25926926	23.7764	9.25e-10	0.046	0.230221	2	995.238	159	41.8583	2	995.238
malic	CMPSNP352	4	14369062	10.7627	4.1e-05	0.206	0.117931	2	511.456	161	47.5213	2	511.456
malic	CMPSNP852	4	24179652	9.11611	0.000178	0.296	0.101724	2	441.169	161	48.3944	2	441.169
malic	CMPSNP677	4	26788563	9.49611	0.000126	0.276	0.105517	2	457.618	161	48.1901	2	457.618
malic	CmSPP11	4	26891557	9.07305	0.000185	0.299	0.101292	2	439.296	161	48.4177	2	439.296
malic	CMPSNP788	5	18622578	10.5515	4.94e-05	0.213	0.115885	2	502.583	161	47.6315	2	502.583
malic	CmETR1ex3	5	19408689	14.724	1.34e-06	0.093	0.154625	2	670.594	161	45.5444	2	670.594
malic	CmETR1ex1	5	19411299	22.5498	4.48e-06	0.121	0.122188	1	1059.84	162	47	1	1059.84
malic	CMPSNP218	6	1370839	8.82301	0.000231	0.326	0.0987765	2	428.386	161	48.5532	2	428.386
malic	VvETR2	6	3313788	11.9788	1.41e-05	0.159	0.129531	2	561.764	161	46.8964	2	561.764
malic	SlSBPex3	6	17171068	8.89211	0.000217	0.32	0.0994731	2	431.407	161	48.5157	2	431.407
malic	AI_05-F11	7	914053	8.60053	0.000283	0.336	0.0970708	2	419.607	160	48.7885	2	419.607
malic	CmACS1ex4	7	20278512	9.0798	1.38e-05	0.159	0.145479	3	420.621	160	46.3249	3	420.621
malic	CmACS1ex5.1	7	20278776	18.143	3.56e-10	0.027	0.255022	3	737.271	159	40.6367	3	737.271
malic	CmAIN2.1	9	19767535	6.59537	0.000313	0.341	0.110054	3	318.196	160	48.2453	3	318.196
malic	CMPSNP1035	9	19967817	17.827	1.01e-07	0.07	0.181303	2	786.298	161	44.1071	2	786.298
malic	CmEXP3	10	8471163	9.42052	0.000135	0.28	0.104765	2	454.357	161	48.2306	2	454.357
malic	MLO65.2	12	3624918	9.07305	0.000185	0.299	0.101292	2	439.296	161	48.4177	2	439.296
malic	SlERF3	12	20075012	9.1996	1.19e-05	0.152	0.147116	3	425.354	160	46.2361	3	425.354
malic	AtCTR1	12	23562447	8.7895	0.000238	0.326	0.0984383	2	426.919	161	48.5715	2	426.919
sucr	PUB211	0	42533470	8.86435	0.000223	0.029	0.0991934	2	22357.8	161	2522.22	2	22357.8
sucr	CMPSNP83	1	6215014	12.5223	8.86e-06	0.001	0.135343	2	30360	160	2424.48	2	30360
sucr	CMPSNP711	1	26308138	12.3357	1.04e-05	0.001	0.132876	2	29949.8	161	2427.91	2	29949.8
sucr	CMPSNP410	1	31595397	13.035	5.66e-06	0.001	0.13936	2	31411.2	161	2409.75	2	31411.2
sucr	CMPSNP731	1	33286705	10.2891	6.24e-05	0.008	0.11333	2	25544.1	161	2482.63	2	25544.1
sucr	CMPSNP502	2	2718968	9.05843	0.000188	0.023	0.101713	2	22798.1	160	2516.78	2	22798.1
sucr	CmERF3ex4	2	14995965	17.7191	1.13e-07	0.001	0.182259	2	40407.1	159	2280.43	2	40407.1
sucr	CMPSNP886	2	20238108	12.3594	1.02e-05	0.001	0.133098	2	29999.7	161	2427.29	2	29999.7
sucr	CMPSNP658	2	22782852	11.9903	1.4e-05	0.001	0.129638	2	29219.9	161	2436.97	2	29219.9
sucr	CmINH-LIKE2.1	2	22908848	15.5941	6.5e-07	0.001	0.163129	2	36590.5	160	2346.42	2	36590.5
sucr	AI_18-E05	3	3631553	8.88525	0.000219	0.029	0.099404	2	22405.3	161	2521.63	2	22405.3
sucr	CMPSNP275	3	18666951	10.0325	7.83e-05	0.011	0.110817	2	24977.7	161	2489.67	2	24977.7
sucr	CMPSNP540	3	19473771	10.0631	7.65e-05	0.01	0.111734	2	25077.7	160	2492.05	2	25077.7
sucr	SlERF1	3	22138473	10.1039	7.35e-05	0.01	0.111517	2	25135.5	161	2487.71	2	25135.5
sucr	CMPSNP480	4	362722	8.93885	0.00021	0.027	0.101648	2	22506.1	158	2517.78	2	22506.1
sucr	CMPSNP147	4	3943516	11.4948	2.16e-05	0.001	0.124951	2	28163.5	161	2450.1	2	28163.5
sucr	CMPSNP352	4	14369062	12.4204	9.63e-06	0.001	0.133667	2	30128	161	2425.69	2	30128
sucr	CMPSNP677	4	26788563	8.80479	0.000235	0.029	0.0985925	2	22222.4	161	2523.9	2	22222.4
sucr	CMPSNP24	4	28030705	9.55016	0.000121	0.016	0.106646	2	23920.4	160	2504.71	2	23920.4
sucr	CMPSNP898	5	259864	9.74851	0.000101	0.014	0.108018	2	24347	161	2497.51	2	24347
sucr	CMPSNP788	5	18622578	10.4491	5.41e-05	0.007	0.11489	2	25895.7	161	2478.27	2	25895.7
sucr	CMPSNP218	6	1370839	12.4192	9.64e-06	0.001	0.133656	2	30125.4	161	2425.72	2	30125.4
sucr	CMPSNP571	6	2893143	8.50931	2.81e-05	0.003	0.137596	3	20675.8	160	2429.78	3	20675.8
sucr	PUB21VI1	6	12109775	11.2403	2.69e-05	0.003	0.122523	2	27616.3	161	2456.89	2	27616.3
sucr	SlSBPex3	6	17171068	10.0547	7.68e-05	0.011	0.111034	2	25026.7	161	2489.06	2	25026.7
sucr	A_38-F04	6	27342342	14.2165	2.06e-06	0.001	0.150095	2	33830.9	161	2379.69	2	33830.9
sucr	CMPSNP56	7	21026180	9.62149	0.000113	0.015	0.106761	2	24063.6	161	2501.03	2	24063.6
sucr	CMPSNP12	8	616427	8.74764	2.09e-05	0.001	0.140907	3	21173.3	160	2420.45	3	21173.3
sucr	CMPSNP766	8	1711781	9.47043	0.000129	0.018	0.105262	2	23725.6	161	2505.23	2	23725.6
sucr	CMPSNP97	8	4063861	10.4954	5.19e-05	0.007	0.11534	2	25997.2	161	2477.01	2	25997.2
sucr	PSI_25-H03	8	4904278	14.23	2.05e-06	0.001	0.151013	2	33871.4	160	2380.28	2	33871.4
sucr	CMPSNP144	9	12437873	9.82097	9.45e-05	0.014	0.108734	2	24508.3	161	2495.5	2	24508.3
sucr	CmAIN2.3	9	19770655	15.5946	6.45e-07	0.001	0.162284	2	36578.2	161	2345.57	2	36578.2
sucr	CMPSNP1035	9	19967817	10.4178	5.56e-05	0.007	0.114585	2	25827	161	2479.12	2	25827
sucr	CMPSNP1133	9	23050179	7.10443	0.000164	0.021	0.11755	3	17663.5	160	2486.26	3	17663.5
sucr	CMPSNP890	9	23504582	16.7677	2.49e-07	0.001	0.175087	2	39311.3	158	2344.47	2	39311.3
sucr	CMPSNP65	10	2226624	8.49907	0.00031	0.04	0.0954962	2	21524.5	161	2532.57	2	21524.5
sucr	CmEXP3	10	8471163	10.2387	6.52e-05	0.008	0.112837	2	25433.1	161	2484.01	2	25433.1
sucr	CMPSNP310	12	4757228	11.1496	2.92e-05	0.003	0.121655	2	27420.5	161	2459.33	2	27420.5
sucr	AI_35-A08	12	12612121	9.05595	1.42e-05	0.001	0.145152	3	21811.2	160	2408.49	3	21811.2
sucr	SlERF3	12	20075012	13.5224	6.58e-08	0.001	0.202263	3	30392.8	160	2247.59	3	30392.8
sucr	CMPSNP5	12	23067253	10.7736	4.06e-05	0.006	0.118036	2	26604.9	161	2469.46	2	26604.9
sucr	AtCTR1	12	23562447	8.69301	0.00026	0.031	0.0974629	2	21967.8	161	2527.06	2	21967.8
